# Supplementary material for: iPhone 4s Photoplethysmography: Which Light Color Yields the Most Accurate Heart Rate and Normalized Pulse Volume Using the iPhysioMeter Application in the Presence of Motion Artifact?
Source: PLoS One. 2014 Mar 11;9(3):e91205. doi: 10.1371/journal.pone.0091205 (PMC3949790; doi:10.1371/journal.pone.0091205)
Supplement: Table S1 — Individual data of Table 1 . (XLSX) [file pone.0091205.s001.xlsx]

## Sheet: Sheet1
Table S1. Individual data of Table 1.
	BL			HMA			VMA
Participant No.	Horizontal	Vertical		Horizontal	Vertical		Horizontal	Vertical
1	0.0093	0.00875		0.747	0.56875		0.2852	0.5035
2	0.0105	0.0105		0.4022	0.33425		0.3287	0.595
3	0.0141	0.01075		0.4426	0.19725		0.2351	0.5245
4	0.0134	0.0125		0.4183	0.23365		0.1823	0.4713
5	0.0129	0.012		0.3458	0.19955		0.1917	0.4212
6	0.0141	0.011		0.333	0.20291		0.2392	0.41125
7	0.0126	0.0105		0.422	0.22525		0.2141	0.44925
8	0.0081	0.0075		0.2575	0.1665		0.1496	0.37475
9	0.0252	0.02075		0.2126	0.09875		0.1634	0.30225
10	0.0223	0.0295		0.1839	0.09275		0.1208	0.321
11	0.0115	0.011		0.1891	0.10775		0.1342	0.353
12	0.0082	0.0065		0.1944	0.045		0.1043	0.368
Median	0.01275	0.010875		0.3394	0.1984		0.187	0.416225
Max	0.0252	0.0295		0.747	0.56875		0.3287	0.595
Min	0.0081	0.0065		0.1839	0.045		0.1043	0.30225
Range	[0.008−0.025]	[0.007−0.030]		[0.18−0.75]	[0.05−0.57]		[0.10−0.33]	[0.30−0.60]
BL = baseline, HMA = horizontal motion artifact, VMA = vertical motion artifact.
unit = G.
