# Supplementary material for: iPhone 4s Photoplethysmography: Which Light Color Yields the Most Accurate Heart Rate and Normalized Pulse Volume Using the iPhysioMeter Application in the Presence of Motion Artifact?
Source: PLoS One. 2014 Mar 11;9(3):e91205. doi: 10.1371/journal.pone.0091205 (PMC3949790; doi:10.1371/journal.pone.0091205)
Supplement: Table S2 — Individual data of Table 2 . (XLSX) [file pone.0091205.s002.xlsx]

## Sheet: Sheet1
Table S2. Individual data of Table 2.
	HR (bpm)																lnNPV (a.u.)
	ECG (Reference)				Red PPG				Green PPG				Blue PPG				NIR PPG (Reference)				Red PPG				Green PPG				Blue PPG
Participant No.	BL	HMA	VMA		BL	HMA	VMA		BL	HMA	VMA		BL	HMA	VMA		BL	HMA	VMA		BL	HMA	VMA		BL	HMA	VMA		BL	HMA	VMA
1	76.0902	73.7248	77.5992		76.4305	73.9297	77.649		76.1785	74.3593	77.6252		76.3227	74.4098	77.4887		-4.78775	-4.86025	-5.132		-6.50975	-6.42575	-6.473		-5.17725	-5.13675	-4.99		-6.013	-6.07225	-5.787
2	60.0175	63.06	60.127		60.1178	60.7182	60.4808		60.215	63.0475	60.2495		60.2045	61.0055	60.851		-5.589	-5.61925	-5.56375		-7.403	-7.53325	-7.38375		-5.1365	-5.509	-5.286		-5.89675	-6.19425	-6.0195
3	62.1743	61.4567	61.1202		62.3972	61.793	60.911		62.4977	61.358	61.1863		62.4645	61.4177	61.3735		-4.579	-4.4475	-4.481		-6.44075	-6.416	-6.45275		-4.8025	-4.8755	-4.8615		-5.3075	-5.3685	-5.35975
4	69.4752	69.944	67.1033		68.312	69.5373	67.4942		68.997	69.6088	67.494		69.1038	69.6252	67.4935		-5.16225	-5.23275	-5.03025		-5.89125	-5.8105	-5.84		-4.46025	-4.45775	-4.509		-5.20475	-5.19925	-5.24525
5	72.6905	73.9613	73.3975		72.687	74.057	73.131		72.764	73.9995	73.1985		72.6538	74.0755	73.22		-3.305	-3.3895	-3.357		-5.21325	-5.23875	-4.921		-3.361	-3.459	-3.0885		-4.5395	-4.6695	-3.86575
6	69.83	70.6817	75.9505		69.9395	70.7142	76.2552		69.8868	70.759	76.3153		69.8953	70.7082	76.214		-3.85475	-3.836	-4.0795		-5.40875	-5.33625	-5.357		-3.716	-3.67925	-3.617		-4.69575	-4.63425	-4.53425
7	59.1447	57.1472	59.707		58.6208	56.6433	59.0938		59.0992	57.1157	59.883		57.857	56.7632	59.913		-4.04275	-3.97925	-4.078		-5.43825	-5.2705	-5.28		-3.84525	-3.76625	-3.74975		-5.02225	-4.705	-4.635
8	70.9013	73.0395	75.5228		71.1785	73.2032	75.5403		71.1243	73.1813	75.5745		71.0978	73.2448	75.5072		-3.4735	-3.47675	-3.5005		-5.74875	-5.6265	-5.65975		-3.5845	-3.5915	-3.77275		-4.9515	-4.90725	-4.96775
9	88.2635	89.4972	92.0147		87.8107	88.2267	91.2085		88.5828	89.6025	92.0902		88.5445	89.9165	92.2632		-4.274	-4.308	-4.21625		-6.48775	-6.285	-6.0235		-4.80275	-4.81025	-4.68		-5.66075	-5.68575	-5.58225
10	70.326	75.2523	68.8882		70.6527	75.9015	69.0553		70.6375	76.2805	69.0042		70.7597	76.1895	69.0668		-3.84975	-3.9375	-3.927		-5.87475	-5.92025	-5.924		-4.13225	-4.32	-4.24175		-5.0975	-5.13325	-5.164
11	70.1153	67.111	64.847		70.2078	67.241	65.1472		70.2747	67.1442	65.0665		70.2947	67.1148	65.1318		-4.371	-4.519	-4.3515		-5.5455	-5.6435	-5.467		-3.95975	-3.96475	-3.84525		-5.10275	-5.0405	-5.0005
12	69.2055	69.789	67.5627		69.1635	69.8398	68		69.2013	69.9098	67.6823		69.1683	70.07	67.8828		-3.6045	-3.536	-3.76375		-5.8015	-5.6685	-5.72175		-4.19025	-4.1325	-4.19375		-5.158	-5.2865	-5.30675
Mean	69.8528	70.3887	70.32		69.7932	70.1504	70.3305		69.9549	70.5305	70.4475		69.8639	70.3784	70.5338		-4.2411	-4.26181	-4.29004		-5.98027	-5.93123	-5.87529		-4.26402	-4.30854	-4.23627		-5.22083	-5.24135	-5.12231
SD	7.73553	8.20156	9.25897		7.72034	8.25285	9.113		7.7774	8.33046	9.2294		7.94446	8.6265	9.15935		0.694709	0.708175	0.66857		0.623514	0.653705	0.657969		0.609186	0.660421	0.649433		0.444225	0.518984	0.585158
BL = baseline, HMA = horizontal motion artifact, VMA = vertical motion artifact.
