# Supplementary material for: iPhone 4s Photoplethysmography: Which Light Color Yields the Most Accurate Heart Rate and Normalized Pulse Volume Using the iPhysioMeter Application in the Presence of Motion Artifact?
Source: PLoS One. 2014 Mar 11;9(3):e91205. doi: 10.1371/journal.pone.0091205 (PMC3949790; doi:10.1371/journal.pone.0091205)
Supplement: Table S3 — Individual data of Table 3 and Figure 6 . (XLSX) [file pone.0091205.s003.xlsx]

## Sheet: Sheet1
Table S3. Individual data of Table 3 and Figure 6.
			HR (bpm)					lnNPV (a.u.)
Participant No.	Condition	Repetition	ECG (Reference)	Red PPG	Green PPG	Blue PPG		NIR PPG (Reference)	Red PPG	Green PPG	Blue PPG
1	BL	1	76.1605	76.2045	76.185	76.2035		-5.1465	-6.716	-5.404	-6.2495
1	BL	2	76.02	76.6565	76.172	76.442		-4.429	-6.3035	-4.9505	-5.7765
2	BL	1	61.3495	61.5295	61.449	61.3375		-5.5985	-7.5655	-5.381	-6.115
2	BL	2	58.6855	58.706	58.981	59.0715		-5.5795	-7.2405	-4.892	-5.6785
3	BL	1	62.472	62.695	62.7635	62.742		-4.34	-6.3475	-4.773	-5.2845
3	BL	2	61.8765	62.0995	62.232	62.187		-4.818	-6.534	-4.832	-5.3305
4	BL	1	71.302	69.02	70.4905	70.686		-5.014	-5.8815	-4.4885	-5.244
4	BL	2	67.6485	67.604	67.5035	67.5215		-5.3105	-5.901	-4.432	-5.1655
5	BL	1	71.7745	71.566	71.7145	71.5915		-3.3355	-5.3055	-3.4435	-4.6545
5	BL	2	73.6065	73.808	73.8135	73.716		-3.2745	-5.121	-3.2785	-4.4245
6	BL	1	69.014	69.124	69.0275	69.1505		-3.7445	-5.4625	-3.883	-4.981
6	BL	2	70.646	70.755	70.746	70.64		-3.965	-5.355	-3.549	-4.4105
7	BL	1	62.511	61.5605	62.4945	61.2645		-4.25	-5.535	-3.863	-5.157
7	BL	2	55.7785	55.681	55.704	54.4495		-3.8355	-5.3415	-3.8275	-4.8875
8	BL	1	69.59	69.711	69.72	69.681		-3.4515	-5.6225	-3.3465	-4.6205
8	BL	2	72.2125	72.646	72.5285	72.5145		-3.4955	-5.875	-3.8225	-5.2825
9	BL	1	89.941	88.7125	90.332	90.3265		-4.4845	-6.8085	-4.988	-5.805
9	BL	2	86.586	86.909	86.8335	86.7625		-4.0635	-6.167	-4.6175	-5.5165
10	BL	1	70.4395	70.7415	70.7515	70.7535		-3.889	-5.9415	-4.2225	-5.154
10	BL	2	70.2125	70.564	70.5235	70.766		-3.8105	-5.808	-4.042	-5.041
11	BL	1	71.3755	71.235	71.36	71.3995		-4.597	-5.7755	-4.0565	-5.036
11	BL	2	68.855	69.1805	69.1895	69.19		-4.145	-5.3155	-3.863	-5.1695
12	BL	1	71.0455	71.0085	70.9995	71.042		-3.6085	-5.803	-4.239	-5.112
12	BL	2	67.3655	67.3185	67.403	67.2945		-3.6005	-5.8	-4.1415	-5.204
1	HMA	1	75.0915	75.456	76.3915	76.3405		-5.0945	-6.479	-5.2315	-6.191
1	HMA	2	72.358	72.4035	72.327	72.479		-4.626	-6.3725	-5.042	-5.9535
2	HMA	1	62.6925	59.1585	62.727	61.0555		-5.6285	-7.61	-5.7855	-6.371
2	HMA	2	63.4275	62.278	63.368	60.9555		-5.61	-7.4565	-5.2325	-6.0175
3	HMA	1	61.1465	61.5795	61.1895	61.1005		-4.362	-6.326	-4.811	-5.333
3	HMA	2	61.767	62.0065	61.5265	61.735		-4.533	-6.506	-4.94	-5.404
4	HMA	1	66.0285	65.53	65.66	65.5455		-5.194	-5.876	-4.4545	-5.207
4	HMA	2	73.8595	73.5445	73.5575	73.705		-5.2715	-5.745	-4.461	-5.1915
5	HMA	1	73.531	73.963	73.7565	73.9545		-3.411	-5.3115	-3.5855	-4.837
5	HMA	2	74.3915	74.151	74.2425	74.1965		-3.368	-5.166	-3.3325	-4.502
6	HMA	1	70.6305	70.667	70.666	70.667		-3.987	-5.3815	-3.688	-4.642
6	HMA	2	70.733	70.7615	70.852	70.7495		-3.685	-5.291	-3.6705	-4.6265
7	HMA	1	57.6815	57.4475	57.5765	57.656		-4.0715	-5.531	-4.035	-5.1715
7	HMA	2	56.613	55.839	56.655	55.8705		-3.887	-5.01	-3.4975	-4.2385
8	HMA	1	71.6705	71.7265	71.6265	71.734		-3.399	-5.51	-3.3085	-4.5975
8	HMA	2	74.4085	74.68	74.736	74.7555		-3.5545	-5.743	-3.8745	-5.217
9	HMA	1	89.0345	87.3465	89.2335	89.6185		-4.5035	-6.4665	-4.9185	-5.765
9	HMA	2	89.96	89.107	89.9715	90.2145		-4.1125	-6.1035	-4.702	-5.6065
10	HMA	1	75.62	75.124	75.7685	75.4415		-3.9455	-6.0145	-4.421	-5.2135
10	HMA	2	74.8845	76.679	76.7925	76.9375		-3.9295	-5.826	-4.219	-5.053
11	HMA	1	67.8825	68.0595	67.8615	67.9185		-4.7685	-5.8155	-4.1025	-5.0285
11	HMA	2	66.3395	66.4225	66.427	66.311		-4.2695	-5.4715	-3.827	-5.0525
12	HMA	1	72.1085	72.4025	72.5085	72.5245		-3.5175	-5.65	-4.1605	-5.293
12	HMA	2	67.4695	67.277	67.311	67.6155		-3.5545	-5.687	-4.1045	-5.28
1	VMA	1	76.778	77.0735	76.995	76.774		-5.2285	-6.603	-5.172	-5.973
1	VMA	2	78.4205	78.2245	78.2555	78.2035		-5.0355	-6.343	-4.808	-5.601
2	VMA	1	61.4	62.051	61.559	63.0195		-5.5345	-7.37	-5.4745	-6.1275
2	VMA	2	58.854	58.9105	58.94	58.6825		-5.593	-7.3975	-5.0975	-5.9115
3	VMA	1	61.3045	60.474	61.325	61.4565		-4.5065	-6.2605	-4.7535	-5.3005
3	VMA	2	60.936	61.348	61.0475	61.2905		-4.4555	-6.645	-4.9695	-5.419
4	VMA	1	65.649	65.97	65.945	65.972		-4.885	-5.862	-4.5965	-5.2965
4	VMA	2	68.5575	69.0185	69.043	69.015		-5.1755	-5.818	-4.4215	-5.194
5	VMA	1	73.302	72.9555	73.1785	73.2005		-3.453	-5.033	-3.2215	-3.994
5	VMA	2	73.493	73.3065	73.2185	73.2395		-3.261	-4.809	-2.9555	-3.7375
6	VMA	1	72.9495	73.278	73.388	73.232		-3.97	-5.395	-3.7005	-4.723
6	VMA	2	78.9515	79.2325	79.2425	79.196		-4.189	-5.319	-3.5335	-4.3455
7	VMA	1	63.8615	64.0505	64.274	64.233		-4.2665	-5.451	-3.9535	-4.9275
7	VMA	2	55.5525	54.137	55.492	55.593		-3.8895	-5.109	-3.546	-4.3425
8	VMA	1	75.5485	75.7995	75.767	75.737		-3.5125	-5.551	-3.544	-4.632
8	VMA	2	75.497	75.281	75.382	75.2775		-3.4885	-5.7685	-4.0015	-5.3035
9	VMA	1	92.617	92.645	92.717	93.373		-4.1525	-6.1745	-4.7775	-5.6965
9	VMA	2	91.4125	89.772	91.4635	91.1535		-4.28	-5.8725	-4.5825	-5.468
10	VMA	1	70.4625	71.084	71.096	71.0355		-3.9405	-6.0665	-4.5065	-5.31
10	VMA	2	67.314	67.0265	66.9125	67.098		-3.9135	-5.7815	-3.977	-5.018
11	VMA	1	63.8405	63.8715	63.841	63.7925		-4.475	-5.4675	-3.8795	-5.026
11	VMA	2	65.8535	66.423	66.292	66.471		-4.228	-5.4665	-3.811	-4.975
12	VMA	1	64.235	65.0445	64.9165	65.043		-3.863	-5.727	-4.193	-5.214
12	VMA	2	70.8905	70.9555	70.448	70.7225		-3.6645	-5.7165	-4.1945	-5.3995
Mean			70.1872	70.0914	70.311	70.2587		-4.26432	-5.92893	-4.26961	-5.19483
SD			8.29476	8.27093	8.34343	8.46984		0.680488	0.637215	0.636824	0.53348
BL = baseline, HMA = horizontal motion artifact, VMA = vertical motion artifact.
