# Supplementary material for: iPhone 4s Photoplethysmography: Which Light Color Yields the Most Accurate Heart Rate and Normalized Pulse Volume Using the iPhysioMeter Application in the Presence of Motion Artifact?
Source: PLoS One. 2014 Mar 11;9(3):e91205. doi: 10.1371/journal.pone.0091205 (PMC3949790; doi:10.1371/journal.pone.0091205)
Supplement: Table S4 — Raw data of Figure 3 and 4 . (XLSX) [file pone.0091205.s004.xlsx]

## Sheet: Sheet1
Table S4. Raw data of Figure 3 and 4.
Smartphone									Reference
	PPG (a.u.)				Acceleration (G)				Time (s)	PPG (V)	ECG (V)
Time (s)	Red	Green	Blue		x-axis	y-axis	z-axis
89.984	-0.085	-0.279	-0.103		0.091	-0.105	-1.064		90	-0.373113	0.00166667
90.019	-0.197	-0.342	-0.115		0.05	-0.05	-1.003		90.01	-0.237713	-0.0458333
90.051	-0.11	-0.294	-0.056		-0.019	-0.041	-0.979		90.02	-0.0871807	-0.0733333
90.084	0.173	0.059	0.016		-0.077	-0.019	-0.984		90.03	0.067427	-0.0866667
90.119	0.413	0.622	0.064		0.026	-0.066	-1.036		90.04	0.215697	-0.09
90.151	0.473	0.982	0.13		0.073	-0.099	-1.038		90.05	0.350873	-0.0891667
90.185	0.373	0.939	0.187		-0.053	-0.018	-0.996		90.06	0.466721	-0.0841667
90.217	0.222	0.673	0.205		-0.01	-0.054	-0.992		90.07	0.557078	-0.0791667
90.251	0.062	0.37	0.171		-0.011	-0.052	-1.013		90.08	0.619116	-0.0725
90.285	-0.075	0.062	0.097		0.008	-0.056	-0.998		90.09	0.652976	-0.0666667
90.317	-0.12	-0.163	0.047		0.005	-0.047	-1		90.1	0.659674	-0.0608333
90.351	-0.113	-0.243	0.003		-0.011	-0.048	-1.013		90.11	0.641818	-0.0575
90.385	-0.069	-0.199	-0.017		-0.013	-0.042	-1.012		90.12	0.603067	-0.0541667
90.418	-0.02	-0.122	-0.025		-0.01	-0.051	-0.983		90.13	0.545735	-0.05
90.451	0.017	-0.065	-0.019		-0.001	-0.055	-0.991		90.14	0.4725	-0.0475
90.487	0.009	-0.053	-0.024		-0.008	-0.043	-1.024		90.15	0.388945	-0.0433333
90.519	-0.081	-0.126	-0.053		-0.015	-0.043	-0.983		90.16	0.299629	-0.0425
90.551	-0.111	-0.229	-0.073		-0.009	-0.048	-0.981		90.17	0.2043	-0.04
90.585	-0.099	-0.293	-0.077		-0.007	-0.047	-1.035		90.18	0.102793	-0.0416667
90.618	-0.126	-0.332	-0.101		-0.014	-0.031	-0.995		90.19	2.73333e-05	-0.0391667
90.652	-0.135	-0.356	-0.097		0.01	-0.061	-1.011		90.2	-0.098413	-0.04
90.685	-0.115	-0.347	-0.096		0.005	-0.049	-1.02		90.21	-0.191498	-0.0366667
90.718	-0.105	-0.309	-0.087		-0.02	-0.035	-0.988		90.22	-0.279095	-0.0366667
90.751	-0.001	-0.118	-0.03		-0.005	-0.052	-1.01		90.23	-0.356745	-0.0308333
90.785	0.19	0.286	0.049		-0.008	-0.042	-1.009		90.24	-0.418193	-0.0183333
90.818	0.332	0.694	0.106		-0.001	-0.045	-1.009		90.25	-0.460783	-0.00833333
90.851	0.342	0.839	0.156		0.006	-0.052	-1.015		90.26	-0.48555	-0.0075
90.885	0.246	0.708	0.172		-0.016	-0.044	-0.993		90.27	-0.494184	0.0183333
90.919	0.14	0.466	0.165		-0.003	-0.055	-0.999		90.28	-0.488604	0.0075
90.952	0.002	0.184	0.101		-0.011	-0.042	-1.008		90.29	-0.471927	0.0075
90.985	-0.117	-0.076	0.044		0.002	-0.052	-1.011		90.3	-0.447295	-0.0125
91.018	-0.133	-0.227	-0.002		0	-0.055	-0.998		90.31	-0.416789	-0.025
91.052	-0.092	-0.237	-0.02		-0.007	-0.04	-1.009		90.32	-0.383179	-0.035
91.085	-0.034	-0.16	-0.024		-0.012	-0.044	-1.005		90.33	-0.350765	-0.0283333
91.118	0.006	-0.083	-0.025		-0.002	-0.052	-1.001		90.34	-0.322719	-0.0358333
91.152	0.002	-0.057	-0.035		-0.001	-0.052	-1.014		90.35	-0.300137	-0.0266667
91.218	-0.047	-0.099	-0.04		-0.001	-0.052	-1.014		90.36	-0.284791	-0.0333333
91.224	-0.07	-0.168	-0.059		-0.007	-0.041	-1.001		90.37	-0.27892	-0.0225
91.254	-0.084	-0.239	-0.072		-0.007	-0.049	-0.998		90.38	-0.281617	-0.0316667
91.285	-0.093	-0.287	-0.084		-0.013	-0.048	-1.012		90.39	-0.290004	-0.025
91.318	-0.114	-0.322	-0.088		-0.006	-0.047	-0.993		90.4	-0.30374	-0.0966667
91.353	-0.113	-0.34	-0.094		0.005	-0.048	-1.024		90.41	-0.323813	-0.0391667
91.385	-0.106	-0.342	-0.094		-0.007	-0.044	-0.994		90.42	-0.34891	0.288333
91.419	-0.055	-0.263	-0.073		-0.006	-0.058	-0.994		90.43	-0.377371	0.8575
91.452	0.092	0.008	0.007		0.01	-0.053	-1.014		90.44	-0.409349	0.480833
91.485	0.272	0.446	0.078		-0.007	-0.032	-1.018		90.45	-0.443869	-0.215
91.519	0.386	0.812	0.124		0.003	-0.053	-1.001		90.46	-0.478187	-0.225833
91.553	0.393	0.904	0.168		-0.001	-0.052	-1.013		90.47	-0.511055	-0.12
91.586	0.276	0.725	0.185		-0.012	-0.046	-1.003		90.48	-0.54187	-0.0433333
91.617	0.15	0.444	0.167		0	-0.056	-1.007		90.49	-0.568521	-0.0583333
91.652	0.026	0.157	0.119		0	-0.055	-1.005		90.5	-0.590902	-0.0333333
91.685	-0.079	-0.074	0.05		-0.009	-0.053	-1.014		90.51	-0.612301	-0.0383333
91.72	-0.119	-0.193	0.014		-0.006	-0.045	-1		90.52	-0.633702	-0.0183333
91.753	-0.062	-0.181	-0.01		-0.017	-0.04	-1.007		90.53	-0.65251	-0.02
91.785	-0.006	-0.095	-0.006		-0.002	-0.046	-1.004		90.54	-0.66805	-0.00333333
91.82	-0.001	-0.042	-0.013		0.002	-0.054	-1.003		90.55	-0.681616	0
91.852	-0.012	-0.044	-0.019		-0.014	-0.044	-0.999		90.56	-0.692512	0.02
91.891	-0.019	-0.082	-0.033		0	-0.053	-1.01		90.57	-0.700266	0.0283333
91.92	-0.063	-0.154	-0.051		-0.008	-0.043	-1.008		90.58	-0.707058	0.0516667
91.952	-0.118	-0.246	-0.079		-0.002	-0.051	-1.004		90.59	-0.713534	0.0683333
91.986	-0.138	-0.32	-0.096		0.001	-0.051	-0.991		90.6	-0.717561	0.0975
92.019	-0.132	-0.351	-0.117		0.013	-0.055	-1.025		90.61	-0.71867	0.119167
92.053	-0.146	-0.362	-0.103		-0.019	-0.04	-0.991		90.62	-0.717296	0.145833
92.086	-0.12	-0.333	-0.083		-0.008	-0.053	-0.985		90.63	-0.70985	0.1575
92.12	0.003	-0.14	-0.021		0	-0.057	-1.022		90.64	-0.689286	0.1675
92.152	0.179	0.232	0.047		-0.018	-0.035	-1.007		90.65	-0.648193	0.150833
92.187	0.313	0.615	0.102		0	-0.048	-0.989		90.66	-0.579695	0.110833
92.219	0.353	0.783	0.148		0.005	-0.054	-1.019		90.67	-0.480556	0.045
92.252	0.258	0.683	0.17		-0.007	-0.048	-1.001		90.68	-0.354239	-0.0133333
92.286	0.136	0.435	0.147		0.005	-0.059	-0.996		90.69	-0.207723	-0.0608333
92.319	0.005	0.165	0.102		-0.001	-0.046	-1.014		90.7	-0.0484613	-0.0858333
92.351	-0.105	-0.092	0.029		-0.006	-0.047	-1.011		90.71	0.113349	-0.1
92.385	-0.152	-0.245	-0.012		-0.002	-0.051	-0.986		90.72	0.265683	-0.1
92.419	-0.096	-0.234	-0.02		0.002	-0.051	-1.004		90.73	0.40023	-0.100833
92.453	-0.033	-0.136	-0.02		-0.009	-0.04	-1.009		90.74	0.512677	-0.0933333
92.488	-0.003	-0.057	-0.024		0.007	-0.057	-0.99		90.75	0.599081	-0.0891667
92.521	0.001	-0.034	-0.03		-0.006	-0.05	-1.014		90.76	0.656692	-0.0816667
92.556	-0.027	-0.069	-0.044		-0.011	-0.052	-1.017		90.77	0.68607	-0.0775
92.588	-0.083	-0.141	-0.061		-0.017	-0.038	-0.988		90.78	0.689536	-0.0708333
92.62	-0.121	-0.239	-0.078		-0.002	-0.058	-1.009		90.79	0.669666	-0.0675
92.656	-0.137	-0.3	-0.088		-0.001	-0.045	-1.018		90.8	0.629171	-0.0625
92.686	-0.148	-0.344	-0.101		-0.017	-0.037	-1.012		90.81	0.570328	-0.06
92.72	-0.161	-0.378	-0.103		0.003	-0.054	-0.997		90.82	0.496071	-0.0558333
92.753	-0.123	-0.344	-0.095		-0.002	-0.055	-1.011		90.83	0.411251	-0.0533333
92.789	0.005	-0.137	-0.026		-0.017	-0.041	-1.005		90.84	0.319836	-0.0525
92.821	0.191	0.252	0.054		-0.002	-0.042	-1		90.85	0.223103	-0.0508333
92.853	0.33	0.648	0.116		-0.005	-0.04	-1.01		90.86	0.123088	-0.05
92.888	0.345	0.793	0.148		0.011	-0.061	-1.009		90.87	0.0235373	-0.0483333
92.92	0.26	0.689	0.172		-0.011	-0.052	-1.006		90.88	-0.07386	-0.0458333
92.955	0.123	0.445	0.147		-0.022	-0.041	-0.99		90.89	-0.168859	-0.0441667
92.987	-0.014	0.162	0.096		-0.001	-0.048	-1.01		90.9	-0.258406	-0.0433333
93.02	-0.133	-0.102	0.025		0	-0.041	-1.022		90.91	-0.337369	-0.0408333
93.054	-0.204	-0.269	-0.027		-0.007	-0.04	-1		90.92	-0.401528	-0.0275
93.087	-0.142	-0.282	-0.037		-0.015	-0.044	-0.999		90.93	-0.447704	-0.0133333
93.121	-0.03	-0.171	-0.023		0.012	-0.055	-1.014		90.94	-0.474911	-0.0141667
93.153	0.019	-0.068	-0.024		-0.013	-0.029	-1		90.95	-0.486071	0.00916667
93.189	0.004	-0.042	-0.025		-0.016	-0.038	-0.997		90.96	-0.484917	0.00666667
93.223	-0.02	-0.072	-0.042		0.012	-0.064	-1.011		90.97	-0.472861	0.0025
93.255	-0.08	-0.141	-0.056		-0.01	-0.041	-0.991		90.98	-0.45139	-0.0125
93.287	-0.122	-0.238	-0.075		-0.018	-0.049	-1.005		90.99	-0.424054	-0.0291667
93.321	-0.138	-0.308	-0.086		0.005	-0.052	-1.009		91	-0.394529	-0.0375
93.354	-0.156	-0.351	-0.108		-0.005	-0.043	-1.013		91.01	-0.36559	-0.0333333
93.387	-0.18	-0.38	-0.109		-0.006	-0.041	-0.994		91.02	-0.339456	-0.0375
93.422	-0.145	-0.348	-0.1		-0.009	-0.049	-1.003		91.03	-0.317545	-0.0308333
93.454	-0.008	-0.123	-0.023		-0.01	-0.047	-1.009		91.04	-0.301495	-0.035
93.487	0.207	0.303	0.048		-0.011	-0.041	-1.004		91.05	-0.293487	-0.025
93.521	0.37	0.72	0.107		-0.01	-0.04	-1.007		91.06	-0.293587	-0.0325
93.554	0.401	0.873	0.156		0.001	-0.052	-1.009		91.07	-0.300039	-0.0191667
93.588	0.303	0.754	0.182		-0.008	-0.05	-0.999		91.08	-0.312865	-0.0766667
93.62	0.135	0.497	0.159		-0.011	-0.048	-1.011		91.09	-0.332224	-0.0775
93.655	-0.036	0.186	0.111		-0.009	-0.047	-0.997		91.1	-0.35523	0.145833
93.687	-0.119	-0.077	0.058		-0.006	-0.048	-1.009		91.11	-0.38022	0.728333
93.722	-0.126	-0.208	0.018		0.001	-0.044	-1.001		91.12	-0.409413	0.700833
93.754	-0.075	-0.198	-0.012		0.001	-0.053	-1.005		91.13	-0.442534	-0.0941667
93.786	-0.024	-0.116	-0.012		-0.007	-0.04	-1.014		91.14	-0.475279	-0.253333
93.823	0	-0.049	-0.016		-0.012	-0.042	-0.997		91.15	-0.50658	-0.150833
93.854	0.006	-0.03	-0.021		0.004	-0.054	-1.006		91.16	-0.538292	-0.0458333
93.892	-0.029	-0.069	-0.041		-0.001	-0.052	-1.01		91.17	-0.568455	-0.055
93.922	-0.084	-0.143	-0.051		-0.003	-0.044	-0.998		91.18	-0.594309	-0.0333333
93.956	-0.115	-0.232	-0.074		-0.009	-0.04	-1.01		91.19	-0.618065	-0.0358333
93.988	-0.151	-0.313	-0.097		0.005	-0.044	-1.002		91.2	-0.641579	-0.015
94.023	-0.187	-0.369	-0.107		0.007	-0.059	-1.009		91.21	-0.661653	-0.0166667
94.057	-0.177	-0.398	-0.103		-0.022	-0.035	-1.01		91.22	-0.676318	0.0025
94.086	-0.098	-0.313	-0.08		-0.012	-0.045	-1.01		91.23	-0.688272	0.00416667
94.123	0.063	-0.029	-0.004		-0.005	-0.046	-1.009		91.24	-0.699225	0.0225
94.155	0.258	0.407	0.065		0.004	-0.041	-0.993		91.25	-0.707782	0.0291667
94.19	0.409	0.782	0.117		0.002	-0.048	-1.002		91.26	-0.713213	0.0533333
94.221	0.391	0.881	0.165		-0.013	-0.045	-1.011		91.27	-0.716312	0.0675
94.256	0.245	0.707	0.178		-0.013	-0.049	-0.999		91.28	-0.718081	0.0983333
94.288	0.104	0.423	0.147		-0.013	-0.051	-0.995		91.29	-0.71961	0.1175
94.322	-0.017	0.133	0.105		0.001	-0.049	-1.004		91.3	-0.720547	0.149167
94.357	-0.11	-0.093	0.039		-0.014	-0.037	-1.025		91.31	-0.717642	0.160833
94.388	-0.143	-0.201	0.01		-0.014	-0.042	-0.998		91.32	-0.706078	0.174167
94.423	-0.091	-0.184	-0.011		-0.001	-0.053	-1.009		91.33	-0.679166	0.163333
94.455	-0.033	-0.107	-0.015		0.002	-0.052	-0.996		91.34	-0.627108	0.135
94.49	0.006	-0.052	-0.021		-0.005	-0.049	-1.001		91.35	-0.542201	0.0716667
94.522	0.011	-0.043	-0.019		-0.002	-0.044	-1.01		91.36	-0.425732	0.0125
94.557	-0.026	-0.078	-0.035		-0.011	-0.045	-0.998		91.37	-0.285603	-0.0458333
94.589	-0.088	-0.165	-0.056		-0.009	-0.043	-1.005		91.38	-0.129991	-0.0733333
94.622	-0.134	-0.262	-0.084		-0.009	-0.047	-1.005		91.39	0.032409	-0.095
94.657	-0.142	-0.324	-0.087		-0.008	-0.042	-0.993		91.4	0.190554	-0.0958333
94.689	-0.105	-0.341	-0.091		0.005	-0.049	-1.022		91.41	0.334517	-0.100833
94.723	-0.109	-0.332	-0.098		-0.001	-0.044	-0.996		91.42	0.458139	-0.0933333
94.755	-0.082	-0.283	-0.084		-0.003	-0.053	-1.006		91.43	0.556887	-0.0916667
94.79	0.061	-0.052	-0.002		-0.013	-0.044	-1.014		91.44	0.627212	-0.0825
94.824	0.282	0.378	0.066		0.007	-0.05	-0.993		91.45	0.668597	-0.08
94.854	0.448	0.807	0.116		-0.001	-0.038	-1.018		91.46	0.682572	-0.0708333
94.89	0.435	0.946	0.163		-0.017	-0.04	-0.999		91.47	0.670261	-0.0716667
94.922	0.32	0.793	0.195		-0.002	-0.058	-0.997		91.48	0.633998	-0.0625
94.957	0.18	0.514	0.181		0.005	-0.055	-1.021		91.49	0.579311	-0.0641667
94.988	0.005	0.202	0.133		-0.013	-0.037	-0.994		91.5	0.511676	-0.0558333
95.022	-0.122	-0.069	0.062		-0.001	-0.049	-1.02		91.51	0.433167	-0.0575
95.058	-0.15	-0.206	0.012		-0.001	-0.048	-0.991		91.52	0.344838	-0.0508333
95.089	-0.051	-0.177	0		0.003	-0.049	-0.997		91.53	0.249526	-0.0525
95.124	0.032	-0.073	0.004		-0.014	-0.031	-1.003		91.54	0.149867	-0.0466667
95.156	0.037	0.001	-0.006		0.012	-0.058	-1.004		91.55	0.0470003	-0.0508333
95.191	0.007	0	-0.001		-0.001	-0.046	-1.005		91.56	-0.0565507	-0.0458333
95.224	-0.015	-0.066	-0.028		-0.011	-0.039	-0.994		91.57	-0.156056	-0.05
95.255	-0.039	-0.13	-0.042		0.003	-0.062	-0.993		91.58	-0.247755	-0.0425
95.291	-0.082	-0.196	-0.061		-0.013	-0.033	-1.022		91.59	-0.329373	-0.0466667
95.321	-0.165	-0.279	-0.086		-0.002	-0.036	-0.997		91.6	-0.397719	-0.0383333
95.358	-0.185	-0.359	-0.109		0.007	-0.059	-1.006		91.61	-0.449803	-0.0325
95.389	-0.127	-0.361	-0.093		-0.005	-0.042	-1.011		91.62	-0.485672	-0.0116667
95.424	-0.074	-0.306	-0.085		-0.001	-0.049	-1.014		91.63	-0.506655	-0.0175
95.456	0.014	-0.125	-0.021		-0.008	-0.054	-0.993		91.64	-0.512474	0.00583333
95.491	0.207	0.242	0.052		0.001	-0.053	-0.995		91.65	-0.503391	0.0075
95.525	0.385	0.65	0.102		-0.009	-0.039	-1.021		91.66	-0.483227	0.00333333
95.556	0.39	0.829	0.139		-0.008	-0.042	-1.017		91.67	-0.45716	-0.01
95.592	0.286	0.729	0.176		0.002	-0.06	-0.997		91.68	-0.428113	-0.0266667
95.623	0.148	0.472	0.154		0.006	-0.052	-1.009		91.69	-0.397603	-0.04
95.657	-0.007	0.183	0.098		0.004	-0.051	-1.01		91.7	-0.368402	-0.0358333
95.689	-0.109	-0.067	0.04		-0.029	-0.039	-1.002		91.71	-0.343703	-0.04
95.724	-0.117	-0.193	0.012		0.005	-0.065	-0.993		91.72	-0.324756	-0.035
95.758	-0.061	-0.172	-0.015		0.006	-0.044	-1.012		91.73	-0.311934	-0.0391667
95.789	-0.027	-0.102	-0.015		-0.01	-0.047	-0.992		91.74	-0.306896	-0.0291667
95.825	0.003	-0.042	-0.009		-0.013	-0.039	-1.015		91.75	-0.310717	-0.0383333
95.856	-0.015	-0.043	-0.02		-0.001	-0.048	-1.015		91.76	-0.321457	-0.0241667
95.89	-0.092	-0.111	-0.055		-0.006	-0.047	-1.005		91.77	-0.336851	-0.0691667
95.922	-0.159	-0.218	-0.069		-0.013	-0.047	-0.997		91.78	-0.357203	-0.0966667
95.958	-0.153	-0.307	-0.093		-0.015	-0.037	-0.998		91.79	-0.382635	0.0741667
95.99	-0.154	-0.352	-0.1		0.008	-0.048	-1.013		91.8	-0.410878	0.621667
96.023	-0.189	-0.39	-0.12		0.003	-0.046	-1.006		91.81	-0.440388	0.7825
96.059	-0.17	-0.408	-0.117		-0.013	-0.039	-0.999		91.82	-0.471654	0.00583333
96.089	-0.098	-0.364	-0.104		0.005	-0.052	-0.994		91.83	-0.504034	-0.273333
96.125	-0.019	-0.226	-0.055		0.005	-0.048	-1.02		91.84	-0.535442	-0.175833
96.157	0.114	0.076	0.023		-0.023	-0.037	-0.996		91.85	-0.565029	-0.07
96.192	0.321	0.52	0.094		0.006	-0.058	-0.99		91.86	-0.592884	-0.0591667
96.223	0.441	0.876	0.139		0.003	-0.052	-1.023		91.87	-0.618902	-0.0508333
96.257	0.378	0.912	0.181		-0.014	-0.033	-1.007		91.88	-0.643446	-0.0408333
96.292	0.243	0.689	0.186		-0.013	-0.053	-0.988		91.89	-0.665934	-0.0316667
96.325	0.087	0.385	0.153		0.002	-0.06	-0.996		91.9	-0.683699	-0.0258333
96.359	-0.099	0.065	0.079		-0.001	-0.046	-1.004		91.91	-0.696126	-0.0175
96.39	-0.212	-0.19	0.025		-0.013	-0.04	-1.005		91.92	-0.706625	-0.0075
96.423	-0.183	-0.288	-0.025		-0.012	-0.036	-1.01		91.93	-0.717195	0.00333333
96.457	-0.106	-0.24	-0.034		0.013	-0.055	-1.016		91.94	-0.726244	0.0158333
96.49	-0.032	-0.147	-0.032		-0.006	-0.049	-0.99		91.95	-0.733241	0.0308333
96.526	0.009	-0.073	-0.028		-0.009	-0.041	-0.999		91.96	-0.739092	0.0491667
96.556	0.006	-0.059	-0.028		0.004	-0.052	-1.013		91.97	-0.742741	0.07
96.59	-0.044	-0.112	-0.044		0.001	-0.048	-1.018		91.98	-0.743568	0.0958333
96.623	-0.092	-0.19	-0.061		-0.018	-0.046	-0.994		91.99	-0.743531	0.1175
96.659	-0.115	-0.261	-0.07		0.003	-0.054	-0.993		92	-0.741727	0.136667
96.689	-0.123	-0.303	-0.086		-0.014	-0.041	-1.01		92.01	-0.731614	0.146667
96.724	-0.152	-0.336	-0.089		0.002	-0.046	-1.007		92.02	-0.705542	0.145
96.759	-0.162	-0.361	-0.102		0	-0.049	-1.01		92.03	-0.65624	0.119167
96.79	-0.135	-0.351	-0.093		-0.007	-0.046	-0.996		92.04	-0.576114	0.0683333
96.826	-0.035	-0.228	-0.048		-0.016	-0.038	-1.006		92.05	-0.462772	0.00666667
96.856	0.148	0.11	0.027		-0.006	-0.048	-1.012		92.06	-0.322726	-0.0466667
96.89	0.351	0.586	0.076		0.002	-0.048	-1.003		92.07	-0.165547	-0.0833333
96.925	0.451	0.929	0.14		-0.011	-0.04	-0.999		92.08	0.000119667	-0.1025
96.957	0.428	0.96	0.191		-0.016	-0.04	-1.014		92.09	0.163711	-0.11
96.991	0.263	0.727	0.204		0.007	-0.058	-0.994		92.1	0.314144	-0.110833
97.023	0.088	0.397	0.156		0.001	-0.052	-0.996		92.11	0.44478	-0.1075
97.06	-0.059	0.089	0.097		-0.002	-0.044	-1.01		92.12	0.551624	-0.1025
97.091	-0.162	-0.143	0.032		-0.001	-0.045	-1.015		92.13	0.629997	-0.0991667
97.126	-0.171	-0.251	-0.011		-0.01	-0.046	-0.991		92.14	0.677718	-0.0916667
97.157	-0.078	-0.208	-0.028		-0.014	-0.05	-1.008		92.15	0.696916	-0.0875
97.19	-0.005	-0.103	-0.012		-0.006	-0.047	-1.006		92.16	0.690153	-0.0825
97.226	0.006	-0.046	-0.018		0.003	-0.049	-0.997		92.17	0.659681	-0.0791667
97.257	-0.032	-0.069	-0.026		-0.017	-0.034	-1.006		92.18	0.609917	-0.0725
97.291	-0.084	-0.133	-0.051		-0.015	-0.037	-1.012		92.19	0.545248	-0.0716667
97.323	-0.145	-0.222	-0.069		0.008	-0.052	-1.004		92.2	0.467299	-0.0683333
97.357	-0.196	-0.33	-0.094		0.008	-0.051	-1.004		92.21	0.378048	-0.07
97.392	-0.211	-0.402	-0.103		-0.017	-0.038	-0.998		92.22	0.281967	-0.0666667
97.423	-0.178	-0.41	-0.119		-0.001	-0.042	-1.004		92.23	0.182592	-0.0666667
97.458	-0.164	-0.399	-0.125		0.005	-0.05	-1.01		92.24	0.0808823	-0.065
97.491	-0.147	-0.372	-0.119		-0.01	-0.034	-1.01		92.25	-0.0219743	-0.065
97.525	-0.058	-0.243	-0.061		-0.001	-0.048	-1.008		92.26	-0.123218	-0.0616667
97.558	0.149	0.107	0.029		-0.001	-0.053	-1		92.27	-0.219202	-0.0608333
97.594	0.367	0.615	0.097		0.003	-0.047	-1.012		92.28	-0.305331	-0.0558333
97.625	0.46	0.948	0.142		-0.016	-0.037	-0.999		92.29	-0.377346	-0.0425
97.659	0.4	0.941	0.193		-0.011	-0.04	-1		92.3	-0.433702	-0.0366667
97.692	0.25	0.697	0.198		-0.002	-0.056	-1.015		92.31	-0.474403	-0.0275
97.723	0.054	0.368	0.158		-0.014	-0.039	-0.99		92.32	-0.498316	-0.00666667
97.76	-0.114	0.039	0.089		0.001	-0.044	-1.014		92.33	-0.504729	-0.0175
97.79	-0.224	-0.224	0.02		-0.008	-0.046	-1.022		92.34	-0.495928	-0.0175
97.827	-0.228	-0.337	-0.035		-0.015	-0.04	-0.994		92.35	-0.475443	-0.0383333
97.859	-0.122	-0.287	-0.038		-0.009	-0.028	-1.01		92.36	-0.446131	-0.0483333
97.89	-0.041	-0.173	-0.042		-0.012	-0.044	-1.018		92.37	-0.411949	-0.0533333
97.925	-0.028	-0.107	-0.041		0.004	-0.06	-0.995		92.38	-0.378121	-0.0483333
97.958	-0.03	-0.11	-0.053		0.003	-0.042	-0.99		92.39	-0.347779	-0.0516667
97.993	-0.076	-0.156	-0.061		-0.013	-0.036	-1.021		92.4	-0.321542	-0.0475
98.024	-0.152	-0.248	-0.09		-0.013	-0.041	-0.994		92.41	-0.300613	-0.0491667
98.061	-0.193	-0.345	-0.101		-0.007	-0.041	-0.991		92.42	-0.286839	-0.0408333
98.092	-0.189	-0.395	-0.117		-0.013	-0.036	-1.011		92.43	-0.28057	-0.0425
98.125	-0.214	-0.42	-0.124		-0.005	-0.036	-1.018		92.44	-0.281605	-0.0575
98.159	-0.221	-0.445	-0.124		-0.016	-0.039	-1.002		92.45	-0.290336	-0.135
98.191	-0.165	-0.417	-0.106		-0.005	-0.041	-0.995		92.46	-0.305762	-0.0283333
98.227	-0.088	-0.292	-0.076		0.002	-0.052	-1.014		92.47	-0.32549	0.43
98.258	0.044	-0.015	0		-0.01	-0.04	-1.014		92.48	-0.348919	0.868333
98.293	0.282	0.44	0.067		-0.019	-0.045	-0.994		92.49	-0.376663	0.251667
98.325	0.487	0.898	0.122		0.005	-0.04	-1.025		92.5	-0.407059	-0.256667
98.361	0.47	1.007	0.181		0.006	-0.035	-1.018		92.51	-0.437441	-0.2175
98.393	0.293	0.785	0.208		-0.006	-0.05	-0.999		92.52	-0.467388	-0.115833
98.424	0.139	0.455	0.188		-0.008	-0.047	-1.003		92.53	-0.497078	-0.0541667
98.461	-0.011	0.143	0.12		0.006	-0.037	-0.998		92.54	-0.52544	-0.0625
98.492	-0.136	-0.12	0.035		-0.012	-0.041	-1.014		92.55	-0.552527	-0.0425
98.528	-0.173	-0.265	-0.008		-0.002	-0.044	-1.006		92.56	-0.579409	-0.0416667
98.559	-0.098	-0.247	-0.031		-0.018	-0.03	-0.982		92.57	-0.604391	-0.025
98.593	-0.003	-0.144	-0.019		0.021	-0.06	-1.002		92.58	-0.624412	-0.0216667
98.626	0.033	-0.058	-0.014		-0.01	-0.033	-1.016		92.59	-0.640063	-0.00583333
98.659	0.005	-0.04	-0.018		-0.001	-0.035	-1.011		92.6	-0.654065	0.00166667
98.692	-0.059	-0.094	-0.044		-0.013	-0.038	-0.991		92.61	-0.666421	0.0175
98.725	-0.127	-0.187	-0.06		0.002	-0.055	-0.999		92.62	-0.675928	0.0291667
98.761	-0.17	-0.291	-0.09		-0.006	-0.037	-1		92.63	-0.68373	0.0483333
98.791	-0.182	-0.358	-0.098		-0.012	-0.034	-1.011		92.64	-0.691186	0.0675
98.828	-0.191	-0.384	-0.11		0.016	-0.038	-1.025		92.65	-0.697462	0.0925
98.86	-0.224	-0.395	-0.126		0.003	-0.04	-1.02		92.66	-0.701977	0.114167
98.892	-0.231	-0.421	-0.129		-0.034	-0.041	-0.935		92.67	-0.705462	0.135833
98.928	-0.084	-0.286	-0.061		-0.016	-0.052	-1		92.68	-0.706267	0.146667
98.96	0.143	0.096	0.026		-0.027	-0.083	-0.928		92.69	-0.698269	0.150833
98.993	0.396	0.596	0.082		0.006	-0.044	-0.97		92.7	-0.673077	0.133333
99.026	0.497	0.916	0.136		0.061	0.027	-1.302		92.71	-0.622756	0.0891667
99.059	0.157	0.86	0.168		-0.068	0.039	-1		92.72	-0.542201	0.03
99.092	0.002	0.459	0.16		0.021	-0.096	-0.868		92.73	-0.431873	-0.0208333
99.128	0.152	0.162	0.151		-0.027	-0.104	-0.942		92.74	-0.297875	-0.06
99.16	0.196	0.025	0.103		0.03	-0.034	-1.008		92.75	-0.148712	-0.0808333
99.193	0.013	-0.042	0.031		0.035	0.031	-1.304		92.76	0.00658467	-0.0916667
99.228	-0.39	-0.194	-0.057		-0.061	-0.01	-0.857		92.77	0.157846	-0.0941667
99.259	-0.233	-0.342	-0.045		0.014	-0.105	-0.871		92.78	0.29507	-0.0916667
99.293	0.199	-0.202	0.011		-0.042	-0.104	-0.913		92.79	0.411708	-0.0841667
99.327	0.357	0.055	0.047		0.094	-0.033	-1.076		92.8	0.504887	-0.08
99.359	0.129	0.174	0.007		0.017	0.074	-1.413		92.81	0.572642	-0.0733333
99.393	-0.227	0.003	-0.043		-0.046	-0.014	-0.803		92.82	0.613239	-0.0683333
99.425	-0.062	-0.226	-0.026		0.029	-0.113	-0.852		92.83	0.626694	-0.0633333
99.462	0.287	-0.174	0.024		-0.033	-0.094	-0.932		92.84	0.614484	-0.0591667
99.493	0.327	-0.023	0.022		0.057	0.001	-1.077		92.85	0.57832	-0.0541667
99.528	0.058	0.055	-0.024		-0.007	0.052	-1.296		92.86	0.521335	-0.0516667
99.56	-0.345	-0.121	-0.091		-0.037	-0.019	-0.829		92.87	0.449013	-0.0483333
99.595	-0.132	-0.239	-0.036		0.009	-0.096	-0.825		92.88	0.366328	-0.0441667
99.627	0.372	0.13	0.032		-0.024	-0.106	-0.946		92.89	0.275185	-0.0433333
99.66	0.632	0.732	0.092		0.079	-0.023	-1.129		92.9	0.176582	-0.0425
99.696	0.488	1.016	0.155		-0.096	0.082	-1.076		92.91	0.073147	-0.0433333
99.728	0.213	0.833	0.183		-0.067	0.003	-0.888		92.92	-0.0322963	-0.0391667
99.762	0.273	0.559	0.201		0.01	-0.098	-0.932		92.93	-0.137753	-0.0391667
99.793	0.298	0.396	0.184		0.005	-0.084	-1.014		92.94	-0.239503	-0.0366667
99.825	0.038	0.201	0.1		0.043	-0.007	-1.104		92.95	-0.331587	-0.0291667
99.86	-0.295	-0.082	0.025		-0.069	0.02	-1.011		92.96	-0.409704	-0.0133333
99.895	-0.327	-0.325	-0.028		-0.022	-0.025	-0.93		92.97	-0.472553	-0.0158333
99.929	-0.078	-0.3	-0.016		-0.015	-0.068	-0.956		92.98	-0.518529	0.00666667
99.96	0.113	-0.134	0		-0.014	-0.093	-0.878		92.99	-0.545184	0.00916667
99.995	0.158	0.014	0.005		0.075	0.015	-1.331		93	-0.552846	0.00583333
100.03	-0.227	0.032	-0.08		-0.102	0.053	-0.989		93.01	-0.544844	-0.00166667
100.062	-0.399	-0.243	-0.107		-0.028	-0.036	-0.847		93.02	-0.523987	-0.0225
100.094	-0.088	-0.377	-0.061		-0.009	-0.097	-0.942		93.03	-0.492604	-0.0316667
100.127	0.094	-0.289	-0.041		-0.015	-0.071	-0.99		93.04	-0.455152	-0.0291667
100.163	-0.012	-0.212	-0.085		0.043	0.005	-1.154		93.05	-0.416716	-0.03
100.194	-0.349	-0.298	-0.152		-0.063	0.028	-1.012		93.06	-0.379924	-0.025
100.229	-0.382	-0.473	-0.143		0.008	-0.069	-0.923		93.07	-0.346337	-0.0291667
100.26	-0.062	-0.372	-0.062		0.008	-0.084	-0.983		93.08	-0.31876	-0.02
100.294	0.253	0.06	0.02		0.005	-0.047	-1.031		93.09	-0.299499	-0.0266667
100.327	0.393	0.554	0.097		-0.073	0.024	-1.008		93.1	-0.28867	-0.0166667
100.362	0.436	0.82	0.148		0.057	-0.058	-1.014		93.11	-0.286005	-0.0766667
100.396	0.353	0.798	0.176		-0.022	-0.016	-1.01		93.12	-0.291793	-0.0983333
100.428	0.176	0.569	0.161		-0.038	-0.044	-0.95		93.13	-0.305105	0.1225
100.463	0.104	0.288	0.145		-0.008	-0.034	-0.934		93.14	-0.323726	0.711667
100.494	0.042	0.08	0.082		-0.02	0.005	-1.192		93.15	-0.346389	0.7525
100.53	-0.311	-0.129	-0.016		0.001	-0.017	-1.1		93.16	-0.373197	-0.035
100.561	-0.37	-0.355	-0.064		0.012	-0.055	-0.894		93.17	-0.403914	-0.244167
100.593	-0.061	-0.326	-0.026		-0.03	-0.05	-0.963		93.18	-0.437052	-0.164167
100.628	0.122	-0.149	-0.009		0.025	-0.043	-1.009		93.19	-0.470266	-0.0533333
100.662	0.067	-0.006	-0.023		0.06	-0.028	-1.191		93.2	-0.501453	-0.0516667
100.696	-0.231	-0.049	-0.088		-0.004	0.012	-1.142		93.21	-0.530212	-0.0341667
100.728	-0.208	-0.224	-0.076		0.003	-0.067	-0.86		93.22	-0.557593	-0.0325
100.763	0.024	-0.251	-0.043		-0.014	-0.087	-0.95		93.23	-0.583496	-0.0158333
100.794	0.055	-0.198	-0.051		0.078	-0.035	-1.134		93.24	-0.606013	-0.0133333
100.829	-0.212	-0.22	-0.121		0.05	0.015	-1.231		93.25	-0.624566	0.0025
100.862	-0.426	-0.418	-0.148		-0.042	-0.002	-0.879		93.26	-0.641035	0.0075
100.895	-0.18	-0.493	-0.097		0.011	-0.075	-0.885		93.27	-0.656112	0.0258333
100.929	0.13	-0.251	-0.018		0.035	-0.062	-0.98		93.28	-0.66792	0.0316667
100.961	0.335	0.212	0.044		0.111	-0.055	-1.223		93.29	-0.676057	0.0525
100.997	0.311	0.612	0.1		-0.09	0.07	-1.134		93.3	-0.682813	0.065
101.028	0.29	0.746	0.147		-0.002	-0.057	-0.816		93.31	-0.68888	0.0933333
101.062	0.459	0.763	0.186		0.013	-0.102	-0.953		93.32	-0.693086	0.1125
101.095	0.437	0.682	0.194		0.003	-0.036	-1		93.33	-0.696805	0.140833
101.131	0.153	0.452	0.148		0.075	-0.015	-1.186		93.34	-0.701459	0.151667
101.164	-1.04	-0.486	-0.248		-0.065	0.019	-0.966		93.35	-0.701193	0.166667
101.195	-1.244	-0.961	-0.351		0.016	-0.072	-0.875		93.36	-0.685208	0.155833
101.23	-0.866	-0.92	-0.292		-0.008	-0.091	-0.951		93.37	-0.646203	0.13
101.262	-0.421	-0.537	-0.173		0.045	-0.074	-0.984		93.38	-0.580115	0.07
101.296	-0.189	-0.158	-0.106		0.041	0.028	-1.266		93.39	-0.482731	0.0141667
101.329	-0.349	-0.06	-0.125		-0.055	0.003	-0.875		93.4	-0.355276	-0.0391667
101.362	-0.242	-0.182	-0.077		0.032	-0.103	-0.88		93.41	-0.208326	-0.0675
101.396	0.015	-0.194	-0.026		-0.005	-0.089	-0.955		93.42	-0.0534643	-0.0883333
101.429	0.071	-0.123	-0.034		0.022	-0.026	-1.038		93.43	0.102891	-0.0883333
101.464	-0.11	-0.121	-0.093		-0.015	0.03	-1.156		93.44	0.253834	-0.0925
101.494	-0.426	-0.314	-0.153		-0.037	-0.018	-0.868		93.45	0.388834	-0.085
101.53	-0.286	-0.471	-0.112		0.016	-0.082	-0.893		93.46	0.49969	-0.085
101.562	0.024	-0.311	-0.041		0.021	-0.091	-0.99		93.47	0.583282	-0.0741667
101.597	0.204	0.077	0.04		0.031	-0.007	-1.107		93.48	0.638302	-0.0725
101.631	0.239	0.512	0.095		-0.047	0.034	-1.047		93.49	0.664524	-0.0633333
101.662	0.246	0.774	0.141		-0.005	-0.053	-0.876		93.5	0.663663	-0.0625
101.698	0.365	0.891	0.176		0.027	-0.069	-0.915		93.51	0.637784	-0.0533333
101.729	0.343	0.812	0.195		-0.017	-0.098	-0.936		93.52	0.589322	-0.0558333
101.762	0.161	0.561	0.162		0.063	0	-1.191		93.53	0.522989	-0.0458333
101.797	-0.278	0.208	0.079		-0.084	0.048	-0.984		93.54	0.444281	-0.0483333
101.83	-0.407	-0.223	0.014		-0.018	-0.048	-0.85		93.55	0.356639	-0.0433333
101.863	-0.084	-0.317	0.022		-0.019	-0.075	-0.945		93.56	0.261867	-0.0475
101.896	0.136	-0.102	0.026		0.043	-0.105	-1.013		93.57	0.161379	-0.0408333
101.93	0.047	0.095	0		0.01	0.03	-1.189		93.58	0.056555	-0.045
101.962	-0.2	0.084	-0.058		-0.084	0.033	-0.953		93.59	-0.0499503	-0.0375
101.997	-0.139	-0.04	-0.022		-0.017	-0.046	-0.849		93.6	-0.153694	-0.0416667
102.031	0.067	-0.059	0.01		0.014	-0.072	-0.943		93.61	-0.250199	-0.0341667
102.063	0.072	-0.022	0.004		0.014	-0.082	-0.969		93.62	-0.335886	-0.03
102.096	-0.067	-0.047	-0.051		-0.025	0.052	-1.223		93.63	-0.407803	-0.0108333
102.129	-0.352	-0.181	-0.109		-0.08	0.039	-1.037		93.64	-0.464027	-0.0175
102.164	-0.281	-0.365	-0.09		0.02	-0.07	-0.85		93.65	-0.503228	0.0108333
102.196	-0.001	-0.289	-0.02		-0.008	-0.1	-0.955		93.66	-0.523907	0.00583333
102.23	0.201	0.086	0.044		0.015	-0.034	-1.021		93.67	-0.526294	0.0075
102.263	0.251	0.581	0.112		-0.003	0.035	-1.204		93.68	-0.513624	-0.0108333
102.296	0.194	0.892	0.156		-0.049	0.023	-0.985		93.69	-0.489713	-0.0233333
102.33	0.329	1.007	0.19		0.021	-0.098	-0.864		93.7	-0.458035	-0.0358333
102.363	0.47	0.996	0.22		-0.023	-0.089	-0.947		93.71	-0.423291	-0.0283333
102.397	0.327	0.79	0.217		0.047	0.005	-1.164		93.72	-0.389529	-0.0366667
102.428	-0.095	0.456	0.144		-0.05	0.053	-1.141		93.73	-0.357858	-0.0258333
102.465	-0.398	0.01	0.088		-0.057	0.011	-0.923		93.74	-0.329688	-0.0358333
102.496	-0.187	-0.255	0.057		0.024	-0.099	-0.9		93.75	-0.308477	-0.0191667
102.53	0.041	-0.182	0.03		0.006	-0.083	-0.996		93.76	-0.295435	-0.0316667
102.563	0.078	-0.012	0.004		0.051	0.013	-1.136		93.77	-0.28877	-0.015
102.596	-0.071	0.095	-0.031		-0.019	0.056	-1.219		93.78	-0.288401	-0.0875
102.631	-0.232	0.032	-0.046		-0.018	-0.037	-0.858		93.79	-0.295912	-0.0725
102.664	-0.067	-0.097	-0.001		0.034	-0.09	-0.854		93.8	-0.310614	0.1775
102.698	0.073	-0.12	-0.001		0.008	-0.067	-0.982		93.81	-0.330477	0.7825
102.73	0.006	-0.105	-0.042		0.033	0.044	-1.23		93.82	-0.354786	0.656667
102.765	-0.258	-0.148	-0.106		-0.065	0.059	-1.127		93.83	-0.382968	-0.123333
102.797	-0.38	-0.351	-0.112		0.02	-0.056	-0.842		93.84	-0.413575	-0.245
102.832	-0.12	-0.392	-0.061		0.006	-0.091	-0.936		93.85	-0.445173	-0.1425
102.864	0.161	-0.051	0.019		0.054	-0.047	-1.076		93.86	-0.47626	-0.045
102.896	0.284	0.474	0.072		0.038	0.03	-1.214		93.87	-0.505734	-0.0533333
102.933	0.221	0.86	0.127		-0.068	0.018	-0.931		93.88	-0.534068	-0.0341667
102.963	0.277	0.942	0.192		0.024	-0.094	-0.84		93.89	-0.561435	-0.0333333
102.998	0.433	0.85	0.227		-0.007	-0.096	-0.981		93.9	-0.586143	-0.0175
103.03	0.347	0.673	0.197		0.067	-0.017	-1.08		93.91	-0.607534	-0.0141667
103.065	0.079	0.392	0.142		0.071	0.01	-1.249		93.92	-0.627187	0.000833333
103.099	-0.316	0.014	0.064		-0.088	0.019	-0.893		93.93	-0.645353	0.00583333
103.132	-0.269	-0.294	0.035		0.007	-0.089	-0.844		93.94	-0.660304	0.0225
103.165	0.03	-0.288	0.02		0.051	-0.122	-0.982		93.95	-0.671756	0.0341667
103.197	0.125	-0.089	0.004		0.063	0.02	-1.259		93.96	-0.681188	0.0541667
103.233	-0.09	0.07	-0.063		-0.064	0.067	-1.151		93.97	-0.689477	0.0716667
103.264	-0.226	-0.018	-0.06		-0.006	-0.062	-0.833		93.98	-0.696604	0.0983333
103.299	-0.058	-0.167	-0.022		0.02	-0.089	-0.853		93.99	-0.702366	0.1225
103.332	0.079	-0.182	-0.019		-0.01	-0.023	-1.014		94	-0.706319	0.148333
103.364	0.016	-0.138	-0.055		0.059	-0.004	-1.167		94.01	-0.706761	0.164167
103.4	-0.273	-0.189	-0.124		-0.058	0.024	-0.987		94.02	-0.698106	0.173333
103.43	-0.342	-0.388	-0.125		0	-0.067	-0.844		94.03	-0.670764	0.163333
103.464	-0.102	-0.464	-0.073		-0.016	-0.092	-0.924		94.04	-0.616795	0.125
103.498	0.1	-0.256	-0.018		0.055	-0.05	-1.039		94.05	-0.533473	0.0625
103.532	0.172	0.188	0.038		0.098	0.002	-1.295		94.06	-0.420511	0
103.564	0.072	0.607	0.086		-0.087	0.066	-1.07		94.07	-0.280414	-0.05
103.598	0.171	0.751	0.162		0.012	-0.082	-0.821		94.08	-0.122709	-0.08
103.633	0.408	0.742	0.191		-0.037	-0.097	-0.914		94.09	0.039568	-0.0966667
103.664	0.427	0.638	0.176		0.103	-0.064	-1.085		94.1	0.197439	-0.100833
103.699	0.128	0.425	0.109		0.128	0.009	-1.361		94.11	0.344544	-0.1
103.731	-0.491	0.003	0.03		-0.113	0.054	-0.893		94.12	0.472624	-0.0958333
103.766	-0.43	-0.477	-0.01		0.014	-0.094	-0.779		94.13	0.574715	-0.09
103.798	-0.019	-0.521	-0.023		0.019	-0.117	-1.004		94.14	0.648687	-0.0841667
103.833	0.158	-0.24	-0.044		0.012	-0.012	-1.056		94.15	0.694477	-0.0775
103.866	0.099	0.011	-0.053		0	0.045	-1.215		94.16	0.712108	-0.0725
103.898	-0.15	0.067	-0.084		-0.023	0.005	-0.979		94.17	0.702861	-0.0683333
103.932	-0.144	-0.091	-0.046		-0.015	-0.03	-0.901		94.18	0.669184	-0.0641667
103.974	0.033	-0.197	-0.012		0.01	-0.099	-0.878		94.19	0.614591	-0.0591667
104.003	0.109	-0.179	-0.02		0.01	-0.099	-0.878		94.2	0.543821	-0.0566667
104.035	-0.065	-0.136	-0.099		-0.004	-0.11	-0.917		94.21	0.46049	-0.0525
104.065	-0.417	-0.296	-0.146		-0.073	0.043	-1.089		94.22	0.366851	-0.0525
104.1	-0.293	-0.516	-0.119		0.064	-0.109	-0.98		94.23	0.267424	-0.0491667
104.131	-0.05	-0.477	-0.081		0.017	-0.1	-1.004		94.24	0.167245	-0.0483333
104.166	0.131	-0.123	-0.005		-0.028	-0.03	-0.931		94.25	0.0662767	-0.0466667
104.198	0.239	0.397	0.08		0.002	0.036	-1.201		94.26	-0.036917	-0.0491667
104.235	0.182	0.722	0.114		-0.007	-0.029	-0.961		94.27	-0.137609	-0.0441667
104.266	0.201	0.725	0.16		0.013	-0.07	-0.874		94.28	-0.228969	-0.0316667
104.298	0.328	0.57	0.182		0	-0.104	-0.903		94.29	-0.309586	-0.0208333
104.332	0.329	0.385	0.15		0.03	-0.021	-0.993		94.3	-0.379263	-0.0216667
104.365	0.107	0.201	0.063		0.038	0.031	-1.322		94.31	-0.433177	0.00666667
104.401	-0.443	-0.117	-0.031		-0.012	-0.008	-0.814		94.32	-0.467545	-0.0025
104.432	-0.431	-0.496	-0.059		0.008	-0.083	-0.819		94.33	-0.485247	-0.00333333
104.465	-0.092	-0.528	-0.06		0.004	-0.096	-0.958		94.34	-0.490218	-0.025
104.498	0.084	-0.294	-0.059		0.002	-0.098	-0.963		94.35	-0.482214	-0.0366667
104.534	0.006	-0.078	-0.082		0.011	0.008	-1.273		94.36	-0.461554	-0.0466667
104.567	-0.281	-0.091	-0.117		-0.069	0.02	-0.929		94.37	-0.43312	-0.0416667
104.602	-0.215	-0.297	-0.079		0.044	-0.099	-0.911		94.38	-0.401754	-0.0475
104.632	-0.018	-0.384	-0.076		-0.004	-0.104	-0.966		94.39	-0.369157	-0.0391667
104.665	0.049	-0.353	-0.079		0.024	0.015	-1.064		94.4	-0.338055	-0.0466667
104.701	-0.006	-0.272	-0.106		-0.016	0.063	-1.256		94.41	-0.313094	-0.0333333
104.733	-0.346	-0.318	-0.165		-0.034	-0.005	-0.934		94.42	-0.295538	-0.045
104.765	-0.329	-0.504	-0.137		0.031	-0.109	-0.846		94.43	-0.283848	-0.0308333
104.799	-0.027	-0.412	-0.05		-0.015	-0.105	-0.925		94.44	-0.279565	-0.101667
104.834	0.232	0.052	0.027		-0.008	-0.04	-0.96		94.45	-0.28492	-0.0666667
104.868	0.304	0.593	0.091		0	0.062	-1.323		94.46	-0.297251	0.218333
104.899	0.108	0.818	0.129		-0.056	0.016	-0.919		94.47	-0.313819	0.8025
104.932	0.109	0.628	0.177		0.01	-0.098	-0.778		94.48	-0.336542	0.541667
104.966	0.275	0.365	0.175		0.006	-0.129	-0.938		94.49	-0.365166	-0.1975
105.001	0.273	0.207	0.122		0.033	-0.069	-1.013		94.5	-0.394647	-0.246667
105.033	0.01	0.08	0.027		-0.026	0.08	-1.29		94.51	-0.423787	-0.1375
105.066	-0.459	-0.178	-0.056		-0.073	0.022	-0.917		94.52	-0.455673	-0.05
105.1	-0.368	-0.467	-0.073		0.005	-0.102	-0.844		94.53	-0.488961	-0.0666667
105.132	-0.009	-0.476	-0.044		0.019	-0.126	-0.957		94.54	-0.519647	-0.0391667
105.168	0.116	-0.272	-0.052		0.059	0.003	-1.116		94.55	-0.547684	-0.0441667
105.199	-0.004	-0.078	-0.084		-0.064	0.076	-1.21		94.56	-0.573197	-0.0241667
105.236	-0.237	-0.117	-0.12		-0.054	0.001	-0.891		94.57	-0.594225	-0.0258333
105.266	-0.157	-0.296	-0.078		0.022	-0.084	-0.82		94.58	-0.612926	-0.00666667
105.299	0.041	-0.357	-0.057		0.001	-0.095	-0.982		94.59	-0.633347	-0.005
105.335	0.045	-0.302	-0.084		0.046	-0.005	-1.16		94.6	-0.65325	0.0166667
105.366	-0.168	-0.282	-0.138		-0.06	0.036	-1.058		94.61	-0.668512	0.025
105.402	-0.26	-0.399	-0.128		0.01	-0.067	-0.874		94.62	-0.680366	0.05
105.432	-0.089	-0.414	-0.077		-0.044	-0.089	-0.888		94.63	-0.690638	0.065
105.468	0.144	-0.099	0.009		0.005	-0.084	-0.924		94.64	-0.698422	0.0966667
105.5	0.257	0.41	0.079		0.07	0.021	-1.39		94.65	-0.704285	0.119167
105.533	0.028	0.724	0.113		-0.097	0.069	-0.955		94.66	-0.708063	0.149167
105.568	0.045	0.629	0.165		0.023	-0.113	-0.796		94.67	-0.704874	0.161667
105.6	0.262	0.417	0.182		0.012	-0.112	-0.95		94.68	-0.690134	0.171667
105.636	0.267	0.277	0.126		0.03	-0.072	-1.009		94.69	-0.660434	0.153333
105.666	0.064	0.137	0.051		0.029	0.057	-1.253		94.7	-0.607194	0.113333
105.7	-0.3	-0.081	-0.053		-0.09	0.054	-1.034		94.71	-0.521929	0.0441667
105.734	-0.332	-0.355	-0.061		0.03	-0.113	-0.823		94.72	-0.406829	-0.0141667
105.766	-0.048	-0.416	-0.044		0.01	-0.117	-0.893		94.73	-0.269765	-0.0658333
105.802	0.143	-0.246	-0.02		0.05	-0.043	-1.034		94.74	-0.1163	-0.0891667
105.833	0.077	-0.021	-0.053		0.048	0.038	-1.362		94.75	0.045136	-0.104167
105.869	-0.293	0.011	-0.097		-0.081	0.041	-0.945		94.76	0.201421	-0.103333
105.899	-0.241	-0.252	-0.071		-0.031	-0.051	-0.755		94.77	0.343302	-0.105
105.936	0.007	-0.389	-0.048		0.023	-0.118	-0.939		94.78	0.46634	-0.0975
105.967	0.077	-0.315	-0.074		0.062	0.003	-1.137		94.79	0.565057	-0.095
106.002	-0.108	-0.225	-0.119		-0.033	0.066	-1.246		94.8	0.634806	-0.0858333
106.034	-0.322	-0.331	-0.145		-0.021	-0.047	-0.815		94.81	0.675229	-0.0833333
106.066	-0.134	-0.416	-0.074		0.036	-0.119	-0.828		94.82	0.687828	-0.0741667
106.102	0.166	-0.156	0.002		-0.001	-0.121	-0.948		94.83	0.675067	-0.0725
106.133	0.324	0.351	0.077		0.078	-0.003	-1.066		94.84	0.640486	-0.065
106.169	0.254	0.751	0.117		-0.006	0.071	-1.35		94.85	0.586167	-0.065
106.2	-0.041	0.777	0.135		-0.054	-0.014	-0.809		94.86	0.514717	-0.0575
106.235	0.004	0.457	0.158		0.017	-0.101	-0.777		94.87	0.43234	-0.0575
106.268	0.153	0.154	0.13		0.023	-0.16	-0.918		94.88	0.343052	-0.0525
106.301	0.127	-0.018	0.045		0.105	-0.004	-1.135		94.89	0.245918	-0.0541667
106.336	-0.2	-0.124	-0.066		-0.117	0.114	-1.187		94.9	0.143415	-0.0508333
106.367	-0.576	-0.394	-0.138		-0.044	-0.026	-0.763		94.91	0.0419227	-0.0508333
106.401	-0.35	-0.588	-0.099		0.032	-0.108	-0.761		94.92	-0.0576363	-0.0466667
106.434	-0.015	-0.491	-0.085		0.019	-0.137	-0.978		94.93	-0.156619	-0.0483333
106.467	0.063	-0.274	-0.083		0.081	0.004	-1.127		94.94	-0.249403	-0.045
106.501	-0.099	-0.108	-0.113		-0.082	0.08	-1.136		94.95	-0.329293	-0.0383333
106.537	-0.296	-0.203	-0.125		-0.095	0.062	-1.002		94.96	-0.395657	-0.0183333
106.57	-0.142	-0.382	-0.089		0.021	-0.12	-0.937		94.97	-0.447407	-0.0216667
106.601	0.034	-0.409	-0.067		-0.001	-0.117	-0.925		94.98	-0.481075	-0.005
106.634	0.073	-0.341	-0.078		0.017	0	-1.009		94.99	-0.498119	0.0075
106.668	-0.067	-0.259	-0.116		0.016	0.087	-1.32		95	-0.502488	-0.000833333
106.7	-0.401	-0.292	-0.152		-0.04	0.044	-1.051		95.01	-0.494466	-0.00583333
106.735	-0.222	-0.281	-0.047		0.014	-0.101	-0.757		95.02	-0.475943	-0.0258333
106.768	0.217	0.086	0.046		0	-0.142	-0.845		95.03	-0.452873	-0.0383333
106.801	0.48	0.647	0.119		0.036	0.009	-1.201		95.04	-0.427411	-0.0408333
106.834	0.271	0.916	0.146		-0.013	0.07	-1.27		95.05	-0.398551	-0.0408333
106.868	-0.123	0.705	0.142		-0.041	0.047	-0.989		95.06	-0.370194	-0.04
106.901	-0.095	0.242	0.133		0.024	-0.103	-0.842		95.07	-0.347861	-0.0383333
106.934	0.073	-0.101	0.095		-0.009	-0.132	-0.885		95.08	-0.331979	-0.0358333
106.968	0.122	-0.243	0.018		0.05	0.021	-1.103		95.09	-0.321788	-0.035
107.001	-0.028	-0.215	-0.059		0.037	0.061	-1.365		95.1	-0.318546	-0.0316667
107.035	-0.386	-0.249	-0.127		-0.002	-0.046	-0.824		95.11	-0.322007	-0.0525
107.069	-0.285	-0.374	-0.075		0.025	-0.116	-0.778		95.12	-0.331179	-0.106667
107.101	-0.005	-0.377	-0.042		-0.011	-0.119	-0.903		95.13	-0.346827	0.0125
107.134	0.117	-0.255	-0.032		-0.009	-0.055	-0.963		95.14	-0.36819	0.483333
107.171	0.015	-0.128	-0.086		0.034	0.066	-1.407		95.15	-0.392825	0.855833
107.203	-0.427	-0.204	-0.15		-0.053	0.002	-0.83		95.16	-0.421211	0.173333
107.235	-0.394	-0.517	-0.128		0.01	-0.115	-0.767		95.17	-0.454272	-0.27
107.269	-0.103	-0.639	-0.112		0.017	-0.129	-0.926		95.18	-0.488618	-0.191667
107.301	0.044	-0.531	-0.12		0.07	-0.032	-1.088		95.19	-0.520964	-0.085
107.336	-0.043	-0.36	-0.145		-0.036	0.094	-1.308		95.2	-0.551938	-0.0491667
107.368	-0.338	-0.24	-0.157		-0.082	0.089	-1.149		95.21	-0.581376	-0.0508333
107.401	-0.155	-0.06	-0.025		0.004	-0.092	-0.745		95.22	-0.607098	-0.0333333
107.436	0.891	0.831	0.255		-0.012	-0.116	-0.903		95.23	-0.62954	-0.0333333
107.467	1.18	1.29	0.337		0.028	-0.066	-0.969		95.24	-0.650253	-0.0183333
107.502	0.908	1.254	0.309		0.013	0.08	-1.402		95.25	-0.667543	-0.015
107.534	0.14	0.886	0.225		-0.078	0.05	-0.96		95.26	-0.679783	-0.000833333
107.569	-0.159	0.205	0.147		0.003	-0.089	-0.726		95.27	-0.689266	0.0075
107.602	0.01	-0.279	0.07		0.002	-0.144	-0.839		95.28	-0.69826	0.0241667
107.635	0.14	-0.378	-0.005		0.045	-0.063	-1.003		95.29	-0.70562	0.0358333
107.668	0.022	-0.244	-0.083		-0.025	0.094	-1.382		95.3	-0.709987	0.0591667
107.702	-0.425	-0.174	-0.137		-0.078	0.04	-0.86		95.31	-0.712363	0.0766667
107.736	-0.34	-0.343	-0.096		0.037	-0.128	-0.838		95.32	-0.714171	0.105833
107.767	-0.028	-0.393	-0.06		0.026	-0.124	-0.961		95.33	-0.715446	0.13
107.804	0.103	-0.298	-0.04		0.026	-0.062	-0.984		95.34	-0.714794	0.151667
107.837	0.035	-0.219	-0.08		-0.008	0.061	-1.292		95.35	-0.708392	0.16
107.869	-0.269	-0.285	-0.141		-0.068	0.034	-0.908		95.36	-0.688809	0.1625
107.902	-0.232	-0.465	-0.128		-0.009	-0.073	-0.771		95.37	-0.647255	0.1375
107.935	0.004	-0.492	-0.08		0.028	-0.126	-0.92		95.38	-0.578076	0.0908333
107.969	0.114	-0.37	-0.071		0.123	-0.008	-1.264		95.39	-0.48014	0.025
108.002	-0.09	-0.224	-0.118		-0.078	0.082	-1.177		95.4	-0.35516	-0.0275
108.037	-0.289	-0.23	-0.114		-0.023	-0.066	-0.735		95.41	-0.208206	-0.0691667
108.069	-0.023	-0.093	-0.005		0.05	-0.136	-0.821		95.42	-0.0491773	-0.0866667
108.102	0.359	0.405	0.07		0.069	-0.129	-1.007		95.43	0.110449	-0.0975
108.136	0.425	0.86	0.14		0.002	0.071	-1.25		95.44	0.262122	-0.0966667
108.168	0.201	0.902	0.17		-0.08	0.059	-1.031		95.45	0.398987	-0.0958333
108.203	0.105	0.581	0.182		0.029	-0.108	-0.832		95.46	0.51324	-0.0908333
108.235	0.194	0.248	0.161		0.017	-0.122	-0.889		95.47	0.598761	-0.0866667
108.269	0.229	0.051	0.113		0.079	-0.079	-0.991		95.48	0.654311	-0.0783333
108.301	0.142	-0.017	0.047		0.055	0.042	-1.322		95.49	0.681577	-0.0741667
108.336	-0.22	-0.051	-0.037		-0.098	0.101	-1.2		95.5	0.682135	-0.0675
108.369	-0.288	-0.208	-0.05		-0.012	-0.052	-0.783		95.51	0.657716	-0.0666667
108.402	-0.054	-0.268	-0.01		0.024	-0.14	-0.849		95.52	0.611648	-0.0591667
108.436	0.14	-0.185	0.005		0.108	-0.066	-1.086		95.53	0.548386	-0.0566667
108.47	0.076	-0.055	-0.028		0.033	0.057	-1.35		95.54	0.471437	-0.0533333
108.506	-0.303	-0.108	-0.099		-0.09	0.096	-1.099		95.55	0.382779	-0.05
108.537	-0.31	-0.375	-0.097		-0.005	-0.083	-0.744		95.56	0.285169	-0.0483333
108.572	-0.052	-0.501	-0.095		0.012	-0.137	-0.916		95.57	0.182887	-0.0483333
108.603	0.092	-0.411	-0.079		0.094	-0.056	-1.041		95.58	0.0785183	-0.045
108.637	0.016	-0.275	-0.108		0.056	0.055	-1.399		95.59	-0.0274687	-0.045
108.67	-0.398	-0.295	-0.165		-0.094	0.072	-1.008		95.6	-0.132113	-0.0433333
108.702	-0.352	-0.416	-0.117		-0.03	-0.057	-0.723		95.61	-0.229593	-0.0416667
108.736	0.065	-0.151	-0.013		0.046	-0.167	-0.896		95.62	-0.316215	-0.0325
108.769	0.409	0.427	0.065		0.097	-0.034	-1.097		95.63	-0.390335	-0.0208333
108.803	0.36	0.823	0.122		-0.076	0.108	-1.246		95.64	-0.448507	-0.0208333
108.837	-0.005	0.762	0.125		-0.084	0.06	-0.93		95.65	-0.48786	-0.000833333
108.871	-0.012	0.366	0.137		0.007	-0.094	-0.762		95.66	-0.510165	0.00666667
108.903	0.143	0.044	0.114		0.037	-0.14	-0.941		95.67	-0.518506	-0.000833333
108.936	0.176	-0.095	0.064		0.088	-0.012	-1.115		95.68	-0.513432	-0.0075
108.97	-0.015	-0.125	-0.018		-0.095	0.086	-1.132		95.69	-0.496078	-0.03
109.003	-0.257	-0.217	-0.072		-0.094	0.05	-0.904		95.7	-0.471003	-0.0333333
109.039	-0.135	-0.293	-0.053		0.043	-0.134	-0.849		95.71	-0.443157	-0.0366667
109.069	0.096	-0.209	0		0.075	-0.125	-1.005		95.72	-0.414786	-0.035
109.103	0.123	-0.066	-0.01		0.05	0.023	-1.166		95.73	-0.386677	-0.0366667
109.142	-0.105	-0.027	-0.055		-0.042	0.079	-1.174		95.74	-0.360889	-0.0366667
109.17	-0.206	-0.189	-0.072		-0.028	-0.021	-0.875		95.75	-0.34083	-0.0325
109.204	-0.055	-0.334	-0.054		0.018	-0.103	-0.92		95.76	-0.328248	-0.0316667
109.236	0.073	-0.319	-0.05		0.035	-0.11	-0.953		95.77	-0.322007	-0.0275
109.272	0.083	-0.25	-0.051		0.054	0.051	-1.26		95.78	-0.321492	-0.0641667
109.303	-0.145	-0.22	-0.113		-0.066	0.078	-1.211		95.79	-0.328263	-0.116667
109.339	-0.324	-0.374	-0.129		-0.025	-0.045	-0.778		95.8	-0.342419	0.0483333
109.37	-0.113	-0.336	-0.062		0.064	-0.137	-0.915		95.81	-0.361475	0.585
109.403	0.197	0.104	0.042		0.043	-0.124	-1.009		95.82	-0.384023	0.831667
109.437	0.337	0.614	0.096		0.031	0.074	-1.175		95.83	-0.40984	0.0841667
109.47	0.217	0.86	0.139		-0.056	0.093	-1.242		95.84	-0.437277	-0.255
109.505	0.001	0.71	0.141		-0.011	-0.057	-0.838		95.85	-0.465239	-0.190833
109.537	0.04	0.37	0.147		0.026	-0.114	-0.861		95.86	-0.494757	-0.08
109.571	0.138	0.113	0.111		0.041	-0.12	-0.95		95.87	-0.524996	-0.0541667
109.603	0.067	-0.038	0.042		0.069	-0.01	-1.113		95.88	-0.552474	-0.0475
109.638	-0.188	-0.184	-0.055		-0.051	0.08	-1.18		95.89	-0.576229	-0.0391667
109.671	-0.296	-0.327	-0.088		-0.02	-0.033	-0.859		95.9	-0.598423	-0.0291667
109.704	-0.079	-0.337	-0.051		0.047	-0.108	-0.909		95.91	-0.61979	-0.0208333
109.739	0.122	-0.198	-0.007		0.006	-0.066	-0.983		95.92	-0.638861	-0.00916667
109.77	0.168	-0.049	-0.001		0.017	0.001	-1.047		95.93	-0.654209	-0.00333333
109.807	0	0.024	-0.037		0.005	0.045	-1.191		95.94	-0.665391	0.0133333
109.838	-0.171	-0.105	-0.067		-0.004	-0.032	-0.894		95.95	-0.674104	0.0241667
109.872	-0.069	-0.27	-0.048		0.028	-0.099	-0.904		95.96	-0.683378	0.0408333
109.904	0.054	-0.291	-0.043		0.008	-0.078	-0.889		95.97	-0.692955	0.0575
109.939	0.082	-0.243	-0.049		0.086	-0.009	-1.12		95.98	-0.699269	0.0816667
109.973	-0.179	-0.207	-0.122		-0.081	0.079	-1.161		95.99	-0.701938	0.103333
110.004	-0.372	-0.378	-0.138		0.03	-0.043	-0.788		96	-0.70436	0.130833
110.039	-0.127	-0.35	-0.06		0.006	-0.099	-0.985		96.01	-0.706536	0.145833
110.07	0.192	0.087	0.033		-0.009	-0.085	-0.903		96.02	-0.703012	0.160833
110.105	0.377	0.617	0.097		0.115	0.003	-1.192		96.03	-0.687542	0.156667
110.137	0.224	0.878	0.132		-0.092	0.088	-1.095		96.04	-0.654572	0.131667
110.17	-0.059	0.688	0.124		-0.013	0.013	-0.827		96.05	-0.597657	0.0758333
110.204	-0.02	0.309	0.138		0.02	-0.136	-0.965		96.06	-0.511491	0.0208333
110.238	0.066	0.02	0.087		-0.006	-0.091	-0.992		96.07	-0.396161	-0.035
110.273	0.04	-0.158	0.025		0.089	-0.011	-1.053		96.08	-0.258138	-0.0666667
110.304	-0.131	-0.264	-0.051		-0.021	0.026	-1.191		96.09	-0.107139	-0.0866667
110.338	-0.365	-0.361	-0.102		-0.078	0.035	-0.916		96.1	0.0475127	-0.09
110.371	-0.211	-0.421	-0.091		0.032	-0.101	-0.872		96.11	0.197183	-0.0933333
110.406	0.036	-0.311	-0.048		0.021	-0.123	-0.932		96.12	0.332538	-0.0875
110.438	0.133	-0.146	-0.026		0.067	-0.004	-1.101		96.13	0.445406	-0.085
110.474	-0.063	-0.029	-0.072		0.003	0.071	-1.282		96.14	0.531883	-0.0775
110.506	-0.354	-0.191	-0.12		-0.019	-0.05	-0.807		96.15	0.591353	-0.0741667
110.537	-0.241	-0.44	-0.1		0.05	-0.117	-0.877		96.16	0.624008	-0.065
110.571	-0.035	-0.466	-0.092		0.018	-0.094	-0.981		96.17	0.630667	-0.0641667
110.604	0.016	-0.388	-0.093		0.059	-0.019	-1.027		96.18	0.612325	-0.0558333
110.637	-0.076	-0.33	-0.125		0.029	0.063	-1.293		96.19	0.569918	-0.055
110.671	-0.284	-0.346	-0.13		-0.045	-0.01	-0.856		96.2	0.507071	-0.0491667
110.703	-0.116	-0.237	-0.053		0.059	-0.132	-0.842		96.21	0.43024	-0.05
110.74	0.258	0.228	0.046		-0.003	-0.104	-0.902		96.22	0.343536	-0.0425
110.771	0.471	0.757	0.108		0.088	-0.001	-1.111		96.23	0.247754	-0.0433333
110.806	0.241	0.966	0.141		-0.064	0.07	-1.199		96.24	0.145166	-0.0408333
110.838	-0.111	0.69	0.136		0.003	-0.022	-0.765		96.25	0.0393943	-0.045
110.873	-0.07	0.215	0.131		0.037	-0.11	-0.784		96.26	-0.0681577	-0.0391667
110.905	0.059	-0.098	0.079		-0.003	-0.095	-0.965		96.27	-0.175379	-0.0408333
110.938	0.056	-0.241	0.02		0.009	-0.025	-0.976		96.28	-0.275832	-0.0358333
110.973	-0.032	-0.253	-0.037		-0.011	0.046	-1.176		96.29	-0.363313	-0.0391667
111.007	-0.214	-0.237	-0.068		0.018	-0.015	-0.973		96.3	-0.436171	-0.03
111.041	-0.116	-0.233	-0.038		0.029	-0.07	-0.928		96.31	-0.494164	-0.0208333
111.071	0.085	-0.143	0.015		0.005	-0.073	-0.958		96.32	-0.535859	-0.01
111.105	0.204	-0.035	0.027		-0.034	-0.054	-0.894		96.33	-0.560583	-0.0116667
111.143	0.205	0.061	0.031		0.038	0.011	-1.148		96.34	-0.568933	0.0166667
111.171	-0.084	0.058	-0.032		-0.033	0.019	-1.035		96.35	-0.561613	0.00583333
111.207	-0.186	-0.184	-0.059		-0.013	-0.044	-0.83		96.36	-0.54062	0.00833333
111.237	-0.049	-0.337	-0.06		0.023	-0.098	-0.946		96.37	-0.51061	-0.00916667
111.273	0.047	-0.297	-0.05		0.074	-0.036	-1.043		96.38	-0.477108	-0.02
111.305	-0.001	-0.187	-0.068		-0.055	0.076	-1.198		96.39	-0.44366	-0.0316667
111.34	-0.199	-0.035	-0.06		-0.083	0.046	-0.925		96.4	-0.411596	-0.0241667
111.372	-0.03	0.168	0.023		0.053	-0.105	-0.859		96.41	-0.382762	-0.0316667
111.405	0.284	0.518	0.104		0.018	-0.108	-0.94		96.42	-0.360705	-0.0233333
111.44	0.391	0.74	0.146		0.123	0.023	-1.224		96.43	-0.347235	-0.03
111.474	0.163	0.707	0.138		-0.07	0.088	-1.206		96.44	-0.340684	-0.0175
111.508	-0.292	0.351	0.075		-0.015	-0.056	-0.751		96.45	-0.340547	-0.0283333
111.539	-0.29	-0.185	0.038		0.051	-0.111	-0.834		96.46	-0.349337	-0.0116667
111.574	-0.07	-0.432	-0.016		0.012	-0.093	-1.003		96.47	-0.366724	-0.0758333
111.606	0.011	-0.396	-0.056		0.094	-0.005	-1.124		96.48	-0.388124	-0.0875
111.641	-0.032	-0.249	-0.087		0.057	0.047	-1.315		96.49	-0.411429	0.131667
111.674	-0.3	-0.177	-0.132		-0.077	0.023	-0.864		96.5	-0.437896	0.729167
111.706	-0.247	-0.271	-0.104		0.044	-0.107	-0.803		96.51	-0.466104	0.744167
111.741	-0.001	-0.283	-0.037		0.049	-0.101	-1.028		96.52	-0.492985	-0.0475
111.777	0.093	-0.203	-0.03		0.026	-0.043	-1.036		96.53	-0.519311	-0.245833
111.805	-0.014	-0.158	-0.065		-0.032	0.053	-1.142		96.54	-0.547029	-0.158333
111.84	-0.144	-0.258	-0.098		-0.011	-0.042	-0.863		96.55	-0.574242	-0.0533333
111.872	-0.078	-0.346	-0.065		0.044	-0.099	-0.942		96.56	-0.598207	-0.0508333
111.906	0.03	-0.3	-0.053		0.039	-0.074	-1.022		96.57	-0.619168	-0.0375
111.939	0.077	-0.098	-0.01		0.003	0.038	-1.08		96.58	-0.637781	-0.0325
111.974	0.078	0.228	0.045		-0.071	0.037	-0.981		96.59	-0.65303	-0.02
112.006	0.154	0.571	0.111		0.014	-0.076	-0.856		96.6	-0.664619	-0.0141667
112.041	0.349	0.823	0.152		0.047	-0.09	-1.002		96.61	-0.674224	0
112.073	0.391	0.856	0.173		0.06	-0.05	-1.014		96.62	-0.68351	0.00583333
112.107	0.268	0.661	0.165		0.032	0.046	-1.103		96.63	-0.692415	0.0208333
112.139	0.049	0.353	0.127		-0.08	0.043	-0.964		96.64	-0.699485	0.0333333
112.173	-0.015	0.018	0.079		0.006	-0.069	-0.853		96.65	-0.703618	0.0516667
112.206	0.06	-0.153	0.049		0.049	-0.112	-0.964		96.66	-0.705451	0.0691667
112.239	0.09	-0.124	0.024		0.11	-0.08	-1.063		96.67	-0.706763	0.0941667
112.275	-0.061	-0.032	-0.024		-0.045	0.078	-1.175		96.68	-0.708778	0.118333
112.305	-0.264	-0.067	-0.07		-0.074	0.016	-0.863		96.69	-0.710873	0.1425
112.339	-0.134	-0.195	-0.037		0.043	-0.097	-0.854		96.7	-0.710051	0.160833
112.373	0.053	-0.213	-0.028		0.017	-0.098	-0.946		96.71	-0.701572	0.171667
112.414	0.095	-0.175	-0.03		0.011	-0.129	-0.891		96.72	-0.679417	0.165
112.439	-0.066	-0.159	-0.097		0.082	0.064	-1.32		96.73	-0.635263	0.133333
112.473	-0.529	-0.345	-0.148		-0.102	0.049	-0.893		96.74	-0.560643	0.0758333
112.508	-0.478	-0.665	-0.159		0.055	-0.108	-0.786		96.75	-0.454214	0.0133333
112.538	-0.154	-0.628	-0.115		0.049	-0.104	-0.981		96.76	-0.323379	-0.0366667
112.575	0.077	-0.22	-0.042		0.012	-0.086	-0.953		96.77	-0.176043	-0.07
112.606	0.208	0.328	0.035		0.033	0.052	-1.229		96.78	-0.017344	-0.0866667
112.64	0.127	0.695	0.08		-0.075	0.071	-1.051		96.79	0.143616	-0.0916667
112.674	0.112	0.696	0.133		0.032	-0.086	-0.827		96.8	0.293536	-0.09
112.706	0.237	0.53	0.155		0.042	-0.122	-0.905		96.81	0.423961	-0.0883333
112.742	0.278	0.366	0.14		0.078	-0.013	-1.1		96.82	0.532148	-0.0833333
112.772	0.101	0.208	0.073		-0.021	0.071	-1.197		96.83	0.613789	-0.0766667
112.808	-0.182	-0.039	0.003		-0.044	0.011	-0.89		96.84	0.664071	-0.0691667
112.839	-0.111	-0.239	-0.009		0.03	-0.087	-0.92		96.85	0.684045	-0.0658333
112.875	0.058	-0.222	-0.006		0.056	-0.12	-0.981		96.86	0.678318	-0.0608333
112.906	0.102	-0.077	-0.011		0.057	0.012	-1.133		96.87	0.649043	-0.0558333
112.94	-0.035	0.019	-0.039		-0.082	0.075	-1.103		96.88	0.59717	-0.0516667
112.972	-0.13	-0.07	-0.055		-0.008	-0.027	-0.88		96.89	0.526368	-0.0483333
113.008	-0.006	-0.178	-0.028		0.028	-0.083	-0.858		96.9	0.442329	-0.0433333
113.039	0.105	-0.189	-0.024		0.039	-0.116	-0.95		96.91	0.349786	-0.0425
113.074	0.031	-0.178	-0.049		0.032	0.067	-1.217		96.92	0.250959	-0.04
113.107	-0.26	-0.257	-0.118		-0.027	0.039	-1.062		96.93	0.146495	-0.04
113.141	-0.287	-0.458	-0.124		0.049	-0.082	-0.859		96.94	0.0382797	-0.0383333
113.174	-0.075	-0.465	-0.078		0.018	-0.085	-0.888		96.95	-0.0698793	-0.0391667
113.209	0.142	-0.16	0.006		-0.009	-0.08	-0.903		96.96	-0.174819	-0.035
113.239	0.292	0.366	0.058		0.046	0.056	-1.257		96.97	-0.27433	-0.035
113.275	0.121	0.791	0.094		-0.054	0.081	-1.182		96.98	-0.364472	-0.0316667
113.306	0.018	0.784	0.136		0.026	-0.086	-0.787		96.99	-0.440181	-0.0325
113.343	0.161	0.584	0.173		0.055	-0.119	-0.861		97	-0.498702	-0.0283333
113.374	0.238	0.394	0.154		0.018	-0.107	-0.94		97.01	-0.539663	-0.0166667
113.408	0.176	0.211	0.106		0.072	0.003	-1.078		97.02	-0.56295	-0.00333333
113.44	-0.063	0.026	0.015		-0.022	0.092	-1.27		97.03	-0.569118	-0.005
113.474	-0.337	-0.22	-0.054		-0.033	-0.022	-0.844		97.04	-0.560837	0.0225
113.51	-0.185	-0.354	-0.042		0.027	-0.09	-0.799		97.05	-0.542218	0.0158333
113.541	0.086	-0.257	-0.009		0.074	-0.124	-0.993		97.06	-0.516879	0.0125
113.574	0.19	-0.075	-0.002		0.048	-0.043	-1.005		97.07	-0.487021	-0.0025
113.611	0.125	0.044	-0.011		0.048	0.036	-1.178		97.08	-0.454818	-0.0166667
113.64	-0.117	0	-0.065		-0.073	0.053	-1.02		97.09	-0.424218	-0.0283333
113.676	-0.086	-0.185	-0.057		0.053	-0.096	-0.896		97.1	-0.398887	-0.0233333
113.707	0.079	-0.252	-0.028		0.015	-0.076	-0.958		97.11	-0.378823	-0.0291667
113.741	0.14	-0.211	-0.017		0.067	-0.08	-0.945		97.12	-0.362941	-0.0216667
113.773	0.071	-0.152	-0.058		-0.023	0.081	-1.215		97.13	-0.354005	-0.0275
113.809	-0.246	-0.173	-0.114		-0.059	0.089	-0.998		97.14	-0.355588	-0.0166667
113.84	-0.238	-0.285	-0.083		0.036	-0.099	-0.844		97.15	-0.36578	-0.0275
113.874	0.096	-0.058	0.02		0.037	-0.116	-0.903		97.16	-0.379903	-0.0133333
113.909	0.395	0.487	0.095		0.094	0.036	-1.216		97.17	-0.397356	-0.0691667
113.94	0.392	0.888	0.139		-0.008	0.077	-1.325		97.18	-0.420035	-0.0766667
113.976	0.031	0.85	0.135		-0.069	0.049	-0.909		97.19	-0.446675	0.129167
114.008	-0.013	0.467	0.149		0.049	-0.112	-0.864		97.2	-0.47414	0.713333
114.043	0.138	0.14	0.127		0.025	-0.109	-0.955		97.21	-0.501847	0.7425
114.075	0.146	-0.051	0.073		0.052	0.013	-1.116		97.22	-0.530802	-0.0608333
114.107	0.003	-0.136	-0.005		-0.006	0.07	-1.227		97.23	-0.560471	-0.253333
114.143	-0.27	-0.202	-0.076		-0.012	-0.004	-0.917		97.24	-0.589294	-0.151667
114.173	-0.226	-0.284	-0.068		0.041	-0.086	-0.869		97.25	-0.616185	-0.0516667
114.21	0.021	-0.224	-0.014		0.028	-0.087	-0.962		97.26	-0.639924	-0.055
114.241	0.152	-0.093	0.009		0.018	-0.043	-0.962		97.27	-0.659215	-0.0383333
114.276	0.117	-0.004	-0.003		0.05	0.026	-1.136		97.28	-0.674345	-0.0358333
114.308	-0.163	-0.046	-0.076		-0.035	0.018	-0.952		97.29	-0.686848	-0.0208333
114.342	-0.227	-0.269	-0.089		0.01	-0.052	-0.856		97.3	-0.697061	-0.0183333
114.376	-0.07	-0.384	-0.075		0.035	-0.09	-0.953		97.31	-0.703972	-0.005
114.407	0.033	-0.344	-0.073		0.098	-0.077	-1.054		97.32	-0.707633	0.000833333
114.444	-0.031	-0.294	-0.104		-0.058	0.078	-1.126		97.33	-0.709724	0.0166667
114.474	-0.186	-0.278	-0.11		-0.044	0.005	-0.888		97.34	-0.7115	0.0275
114.51	-0.04	-0.115	-0.031		0.011	-0.081	-0.885		97.35	-0.712854	0.0483333
114.542	0.252	0.346	0.076		0.053	-0.1	-0.981		97.36	-0.713556	0.065
114.574	0.383	0.759	0.14		0.097	-0.003	-1.135		97.37	-0.71405	0.0925
114.61	0.223	0.85	0.161		-0.097	0.081	-1.044		97.38	-0.71464	0.1175
114.641	0.039	0.581	0.141		-0.007	-0.05	-0.836		97.39	-0.714351	0.144167
114.677	0.089	0.247	0.127		0.038	-0.105	-0.94		97.4	-0.710552	0.1625
114.708	0.137	0.022	0.084		0.007	-0.087	-0.918		97.41	-0.698903	0.175833
114.742	0.079	-0.106	0.03		0.083	0.028	-1.186		97.42	-0.672725	0.168333
114.775	-0.223	-0.168	-0.068		-0.057	0.066	-1.098		97.43	-0.623069	0.1375
114.808	-0.405	-0.309	-0.096		-0.046	0.014	-0.859		97.44	-0.542178	0.0766667
114.843	-0.151	-0.371	-0.066		0.037	-0.118	-0.86		97.45	-0.428572	0.0133333
114.876	0.105	-0.25	-0.021		0.039	-0.103	-0.989		97.46	-0.288018	-0.0433333
114.909	0.138	-0.107	-0.031		0.046	0.039	-1.181		97.47	-0.129953	-0.0766667
114.944	-0.078	-0.078	-0.073		-0.033	0.072	-1.149		97.48	0.0354553	-0.0975
114.977	-0.235	-0.25	-0.102		-0.058	0.025	-0.898		97.49	0.19825	-0.1025
115.009	-0.102	-0.382	-0.074		0.051	-0.098	-0.929		97.5	0.349683	-0.103333
									97.51	0.482475	-0.0983333
									97.52	0.590334	-0.0941667
									97.53	0.669208	-0.0866667
									97.54	0.718422	-0.0816667
									97.55	0.738739	-0.0741667
									97.56	0.731211	-0.07
									97.57	0.699071	-0.0633333
									97.58	0.64716	-0.06
									97.59	0.578675	-0.0566667
									97.6	0.495782	-0.0525
									97.61	0.402185	-0.0508333
									97.62	0.301575	-0.05
									97.63	0.196071	-0.0483333
									97.64	0.088474	-0.0475
									97.65	-0.017635	-0.0466667
									97.66	-0.120535	-0.045
									97.67	-0.218708	-0.0433333
									97.68	-0.307938	-0.0408333
									97.69	-0.384036	-0.0408333
									97.7	-0.445415	-0.035
									97.71	-0.490637	-0.0191667
									97.72	-0.518336	-0.0125
									97.73	-0.5305	-0.0075
									97.74	-0.530491	0.0175
									97.75	-0.519068	0.00333333
									97.76	-0.497463	0.0025
									97.77	-0.470868	-0.0175
									97.78	-0.44394	-0.03
									97.79	-0.417222	-0.0383333
									97.8	-0.391547	-0.0333333
									97.81	-0.370846	-0.0383333
									97.82	-0.358059	-0.03
									97.83	-0.352822	-0.0358333
									97.84	-0.354277	-0.0241667
									97.85	-0.362508	-0.0333333
									97.86	-0.377227	-0.0225
									97.87	-0.397525	-0.0891667
									97.88	-0.422239	-0.0566667
									97.89	-0.449752	0.2275
									97.9	-0.478844	0.809167
									97.91	-0.509331	0.5625
									97.92	-0.540362	-0.178333
									97.93	-0.569777	-0.233333
									97.94	-0.596661	-0.1275
									97.95	-0.621862	-0.0375
									97.96	-0.64486	-0.055
									97.97	-0.663672	-0.0266667
									97.98	-0.678567	-0.035
									97.99	-0.69183	-0.0133333
									98	-0.703528	-0.0158333
									98.01	-0.711491	0.00416667
									98.02	-0.715255	0.005
									98.03	-0.716735	0.0258333
									98.04	-0.717866	0.0325
									98.05	-0.719752	0.0583333
									98.06	-0.722463	0.0716667
									98.07	-0.724589	0.106667
									98.08	-0.724806	0.125
									98.09	-0.723416	0.156667
									98.1	-0.719843	0.166667
									98.11	-0.708914	0.1825
									98.12	-0.68115	0.165
									98.13	-0.62691	0.131667
									98.14	-0.541209	0.0625
									98.15	-0.425732	0.00416667
									98.16	-0.286154	-0.0525
									98.17	-0.129208	-0.0783333
									98.18	0.035965	-0.1
									98.19	0.197445	-0.0983333
									98.2	0.345289	-0.104167
									98.21	0.473692	-0.0933333
									98.22	0.577576	-0.0933333
									98.23	0.652802	-0.0833333
									98.24	0.699692	-0.0816667
									98.25	0.719874	-0.0708333
									98.26	0.711819	-0.0708333
									98.27	0.676007	-0.0616667
									98.28	0.619786	-0.0633333
									98.29	0.550502	-0.0541667
									98.3	0.469505	-0.0566667
									98.31	0.377469	-0.0491667
									98.32	0.278272	-0.0533333
									98.33	0.174394	-0.0466667
									98.34	0.066034	-0.0525
									98.35	-0.043372	-0.045
									98.36	-0.147259	-0.0483333
									98.37	-0.241792	-0.04
									98.38	-0.326486	-0.045
									98.39	-0.399861	-0.0366667
									98.4	-0.458538	-0.0391667
									98.41	-0.500092	-0.0275
									98.42	-0.524601	-0.0175
									98.43	-0.533596	-0.00583333
									98.44	-0.528522	-0.005
									98.45	-0.511158	0.0225
									98.46	-0.48569	0.00416667
									98.47	-0.458052	0.00833333
									98.48	-0.431554	-0.015
									98.49	-0.405588	-0.0225
									98.5	-0.38029	-0.0333333
									98.51	-0.359187	-0.0241667
									98.52	-0.345242	-0.0358333
									98.53	-0.337985	-0.0233333
									98.54	-0.336618	-0.0325
									98.55	-0.342173	-0.0183333
									98.56	-0.354563	-0.0316667
									98.57	-0.371122	-0.0158333
									98.58	-0.389972	-0.0925
									98.59	-0.412004	-0.0508333
									98.6	-0.438362	0.25
									98.61	-0.468194	0.828333
									98.62	-0.49934	0.525
									98.63	-0.529778	-0.18
									98.64	-0.558579	-0.225
									98.65	-0.58595	-0.124167
									98.66	-0.611756	-0.0383333
									98.67	-0.634701	-0.0516667
									98.68	-0.65397	-0.03
									98.69	-0.670104	-0.03
									98.7	-0.68313	-0.0125
									98.71	-0.691778	-0.0133333
									98.72	-0.695406	0.0025
									98.73	-0.695031	0.0075
									98.74	-0.692411	0.0241667
									98.75	-0.689246	0.0341667
									98.76	-0.686499	0.0541667
									98.77	-0.683786	0.0716667
									98.78	-0.680296	0.0983333
									98.79	-0.676033	0.1175
									98.8	-0.671152	0.143333
									98.81	-0.664279	0.1575
									98.82	-0.650905	0.166667
									98.83	-0.622625	0.1575
									98.84	-0.570272	0.1225
									98.85	-0.489681	0.0633333
									98.86	-0.382462	0.00416667
									98.87	-0.251851	-0.0458333
									98.88	-0.102661	-0.0766667
									98.89	0.0553367	-0.0925
									98.9	0.210007	-0.0958333
									98.91	0.353091	-0.0941667
									98.92	0.47996	-0.0908333
									98.93	0.585174	-0.0858333
									98.94	0.663064	-0.0808333
									98.95	0.711617	-0.075
									98.96	0.732196	-0.0675
									98.97	0.726123	-0.0641667
									98.98	0.694236	-0.0616667
									98.99	0.639622	-0.0558333
									99	0.568349	-0.0558333
									99.01	0.486291	-0.0516667
									99.02	0.396217	-0.05
									99.03	0.298545	-0.0466667
									99.04	0.193969	-0.0475
									99.05	0.085246	-0.0433333
									99.06	-0.022967	-0.045
									99.07	-0.126676	-0.04
									99.08	-0.224279	-0.0408333
									99.09	-0.31353	-0.0366667
									99.1	-0.388956	-0.0275
									99.11	-0.446247	-0.015
									99.12	-0.486077	-0.0175
									99.13	-0.509783	0.00916667
									99.14	-0.516446	0.00666667
									99.15	-0.507684	0.00666667
									99.16	-0.489032	-0.00583333
									99.17	-0.464486	-0.025
									99.18	-0.435607	-0.0325
									99.19	-0.405204	-0.0291667
									99.2	-0.376609	-0.0325
									99.21	-0.351993	-0.0266667
									99.22	-0.333847	-0.0316667
									99.23	-0.323489	-0.0216667
									99.24	-0.318882	-0.0275
									99.25	-0.319021	-0.0183333
									99.26	-0.326451	-0.075
									99.27	-0.341624	-0.0991667
									99.28	-0.361484	0.109167
									99.29	-0.385142	0.6775
									99.3	-0.413285	0.7525
									99.31	-0.443583	-0.0125
									99.32	-0.473461	-0.241667
									99.33	-0.502972	-0.169167
									99.34	-0.53098	-0.0625
									99.35	-0.555092	-0.0483333
									99.36	-0.57598	-0.0391667
									99.37	-0.595135	-0.0325
									99.38	-0.611192	-0.0225
									99.39	-0.623429	-0.0166667
									99.4	-0.633689	-0.005
									99.41	-0.642772	0.00333333
									99.42	-0.650256	0.015
									99.43	-0.656404	0.0258333
									99.44	-0.660751	0.0425
									99.45	-0.663013	0.0591667
									99.46	-0.665209	0.085
									99.47	-0.667624	0.109167
									99.48	-0.667395	0.133333
									99.49	-0.664898	0.15
									99.5	-0.661912	0.160833
									99.51	-0.651707	0.155
									99.52	-0.62259	0.125833
									99.53	-0.56923	0.0708333
									99.54	-0.490388	0.0108333
									99.55	-0.383772	-0.04
									99.56	-0.252783	-0.0741667
									99.57	-0.108573	-0.09
									99.58	0.0390857	-0.0983333
									99.59	0.183357	-0.0991667
									99.6	0.315757	-0.0975
									99.61	0.429805	-0.0908333
									99.62	0.52271	-0.0858333
									99.63	0.588991	-0.0791667
									99.64	0.623347	-0.0741667
									99.65	0.6295	-0.0691667
									99.66	0.61417	-0.065
									99.67	0.57742	-0.0591667
									99.68	0.518935	-0.0575
									99.69	0.44439	-0.0541667
									99.7	0.358599	-0.0516667
									99.71	0.262655	-0.05
									99.72	0.15958	-0.05
									99.73	0.0531407	-0.0483333
									99.74	-0.055987	-0.05
									99.75	-0.165592	-0.0475
									99.76	-0.269308	-0.0466667
									99.77	-0.36231	-0.0408333
									99.78	-0.443093	-0.0275
									99.79	-0.50939	-0.0216667
									99.8	-0.557832	-0.0133333
									99.81	-0.586181	0.0075
									99.82	-0.594336	-0.00416667
									99.83	-0.58589	-0.005
									99.84	-0.566672	-0.0283333
									99.85	-0.53932	-0.0391667
									99.86	-0.503989	-0.0466667
									99.87	-0.464597	-0.0408333
									99.88	-0.427603	-0.0458333
									99.89	-0.395804	-0.0408333
									99.9	-0.369399	-0.0441667
									99.91	-0.350164	-0.0341667
									99.92	-0.340122	-0.04
									99.93	-0.33928	-0.0441667
									99.94	-0.346381	-0.113333
									99.95	-0.359835	-0.0291667
									99.96	-0.378781	0.365833
									99.97	-0.403372	0.866667
									99.98	-0.432063	0.3275
									99.99	-0.461542	-0.2575
									100	-0.491096	-0.215833
									100.01	-0.521655	-0.109167
									100.02	-0.550867	-0.0533333
									100.03	-0.57637	-0.0658333
									100.04	-0.600765	-0.0416667
									100.05	-0.625896	-0.0441667
									100.06	-0.648349	-0.0275
									100.07	-0.666357	-0.0258333
									100.08	-0.682623	-0.00833333
									100.09	-0.697375	-0.00416667
									100.1	-0.708009	0.0141667
									100.11	-0.715139	0.025
									100.12	-0.720838	0.0475
									100.13	-0.72456	0.0658333
									100.14	-0.726138	0.095
									100.15	-0.726801	0.118333
									100.16	-0.72537	0.145
									100.17	-0.71905	0.156667
									100.18	-0.704671	0.163333
									100.19	-0.674218	0.1425
									100.2	-0.616419	0.0966667
									100.21	-0.526789	0.03
									100.22	-0.409188	-0.0283333
									100.23	-0.269039	-0.075
									100.24	-0.113504	-0.0975
									100.25	0.0461953	-0.11
									100.26	0.200248	-0.111667
									100.27	0.342696	-0.11
									100.28	0.466095	-0.103333
									100.29	0.562498	-0.0991667
									100.3	0.629992	-0.0925
									100.31	0.670295	-0.0875
									100.32	0.682933	-0.0816667
									100.33	0.668376	-0.0766667
									100.34	0.631513	-0.0725
									100.35	0.576898	-0.0691667
									100.36	0.505833	-0.0666667
									100.37	0.420316	-0.0641667
									100.38	0.324925	-0.0616667
									100.39	0.224008	-0.06
									100.4	0.119642	-0.0591667
									100.41	0.0123363	-0.0583333
									100.42	-0.095984	-0.0575
									100.43	-0.199606	-0.0558333
									100.44	-0.292691	-0.0458333
									100.45	-0.374529	-0.0316667
									100.46	-0.445897	-0.0316667
									100.47	-0.502394	-0.01
									100.48	-0.538324	-0.00333333
									100.49	-0.554472	-0.0108333
									100.5	-0.555729	-0.0208333
									100.51	-0.544816	-0.0425
									100.52	-0.52337	-0.0516667
									100.53	-0.494786	-0.0516667
									100.54	-0.462457	-0.0525
									100.55	-0.428926	-0.0491667
									100.56	-0.397621	-0.0508333
									100.57	-0.37174	-0.045
									100.58	-0.352165	-0.0475
									100.59	-0.339226	-0.04
									100.6	-0.334415	-0.0816667
									100.61	-0.338172	-0.11
									100.62	-0.348645	0.0641667
									100.63	-0.36435	0.611667
									100.64	-0.385469	0.769167
									100.65	-0.411377	-0.0158333
									100.66	-0.439526	-0.2825
									100.67	-0.468159	-0.1825
									100.68	-0.497851	-0.0733333
									100.69	-0.528899	-0.0708333
									100.7	-0.559325	-0.0566667
									100.71	-0.587135	-0.0525
									100.72	-0.612545	-0.0391667
									100.73	-0.636237	-0.035
									100.74	-0.657372	-0.0208333
									100.75	-0.674868	-0.015
									100.76	-0.688934	0
									100.77	-0.700352	0.0108333
									100.78	-0.709676	0.0308333
									100.79	-0.717443	0.0466667
									100.8	-0.724016	0.0775
									100.81	-0.729198	0.100833
									100.82	-0.732396	0.13
									100.83	-0.732386	0.146667
									100.84	-0.726017	0.163333
									100.85	-0.706902	0.156667
									100.86	-0.666294	0.125833
									100.87	-0.597299	0.0641667
									100.88	-0.498796	0
									100.89	-0.374177	-0.0566667
									100.9	-0.228203	-0.0908333
									100.91	-0.0683193	-0.1125
									100.92	0.093781	-0.115833
									100.93	0.246696	-0.118333
									100.94	0.383216	-0.11
									100.95	0.497428	-0.1075
									100.96	0.583486	-0.1
									100.97	0.640141	-0.0983333
									100.98	0.670452	-0.0891667
									100.99	0.675309	-0.0858333
									101	0.653384	-0.0783333
									101.01	0.607147	-0.0766667
									101.02	0.542479	-0.0691667
									101.03	0.463561	-0.0716667
									101.04	0.373101	-0.0641667
									101.05	0.274762	-0.0641667
									101.06	0.171507	-0.06
									101.07	0.0646553	-0.0625
									101.08	-0.0434417	-0.0583333
									101.09	-0.148931	-0.0591667
									101.1	-0.248819	-0.0475
									101.11	-0.340623	-0.0341667
									101.12	-0.420326	-0.0316667
									101.13	-0.483492	-0.0216667
									101.14	-0.528279	-0.000833333
									101.15	-0.556097	-0.0125
									101.16	-0.569332	-0.0108333
									101.17	-0.569014	-0.0375
									101.18	-0.555585	-0.0458333
									101.19	-0.531667	-0.0491667
									101.2	-0.501764	-0.0433333
									101.21	-0.469058	-0.0483333
									101.22	-0.43559	-0.0425
									101.23	-0.405159	-0.045
									101.24	-0.381857	-0.0375
									101.25	-0.366174	-0.0383333
									101.26	-0.356475	-0.0516667
									101.27	-0.352962	-0.120833
									101.28	-0.356856	-0.00333333
									101.29	-0.368025	0.4475
									101.3	-0.385816	0.863333
									101.31	-0.409174	0.223333
									101.32	-0.43501	-0.256667
									101.33	-0.460433	-0.205
									101.34	-0.486307	-0.100833
									101.35	-0.514477	-0.0516667
									101.36	-0.543217	-0.0575
									101.37	-0.569781	-0.0391667
									101.38	-0.594712	-0.0341667
									101.39	-0.619506	-0.0208333
									101.4	-0.643191	-0.0166667
									101.41	-0.664379	-0.00333333
									101.42	-0.683276	0.00583333
									101.43	-0.699846	0.0208333
									101.44	-0.713465	0.035
									101.45	-0.724718	0.0541667
									101.46	-0.734204	0.075
									101.47	-0.740728	0.100833
									101.48	-0.743783	0.126667
									101.49	-0.745178	0.146667
									101.5	-0.744767	0.160833
									101.51	-0.73673	0.161667
									101.52	-0.712035	0.1425
									101.53	-0.66258	0.095
									101.54	-0.58333	0.0333333
									101.55	-0.474269	-0.025
									101.56	-0.341137	-0.0616667
									101.57	-0.192688	-0.0833333
									101.58	-0.0378267	-0.0925
									101.59	0.114511	-0.0933333
									101.6	0.255589	-0.0908333
									101.61	0.378451	-0.0875
									101.62	0.47805	-0.0791667
									101.63	0.550432	-0.0733333
									101.64	0.593564	-0.0683333
									101.65	0.608172	-0.065
									101.66	0.596377	-0.0575
									101.67	0.560375	-0.0558333
									101.68	0.503153	-0.05
									101.69	0.429343	-0.0483333
									101.7	0.344166	-0.0408333
									101.71	0.251237	-0.0416667
									101.72	0.151733	-0.0391667
									101.73	0.0464667	-0.0391667
									101.74	-0.0616377	-0.0325
									101.75	-0.168327	-0.0233333
									101.76	-0.270044	-0.0158333
									101.77	-0.362992	-0.0108333
									101.78	-0.441994	0.015
									101.79	-0.503358	0.00416667
									101.8	-0.547322	0.00666667
									101.81	-0.575345	-0.0166667
									101.82	-0.587309	-0.0283333
									101.83	-0.583377	-0.0366667
									101.84	-0.56627	-0.0308333
									101.85	-0.540453	-0.0341667
									101.86	-0.510526	-0.0266667
									101.87	-0.47973	-0.0325
									101.88	-0.448875	-0.0216667
									101.89	-0.418636	-0.0291667
									101.9	-0.3928	-0.0316667
									101.91	-0.375697	-0.109167
									101.92	-0.36719	-0.035
									101.93	-0.364372	0.360833
									101.94	-0.366605	0.875
									101.95	-0.374984	0.3775
									101.96	-0.389349	-0.218333
									101.97	-0.408964	-0.210833
									101.98	-0.433195	-0.12
									101.99	-0.460141	-0.0433333
									102	-0.487939	-0.0541667
									102.01	-0.51696	-0.0316667
									102.02	-0.547183	-0.0325
									102.03	-0.575427	-0.0158333
									102.04	-0.598875	-0.0125
									102.05	-0.619009	0.00583333
									102.06	-0.639101	0.01
									102.07	-0.659921	0.0275
									102.08	-0.67984	0.0391667
									102.09	-0.697632	0.0616667
									102.1	-0.71365	0.08
									102.11	-0.728203	0.108333
									102.12	-0.74002	0.130833
									102.13	-0.74791	0.153333
									102.14	-0.752242	0.165833
									102.15	-0.751202	0.17
									102.16	-0.737252	0.1475
									102.17	-0.701393	0.100833
									102.18	-0.639303	0.0358333
									102.19	-0.551128	-0.0191667
									102.2	-0.439575	-0.06
									102.21	-0.310719	-0.0816667
									102.22	-0.172772	-0.0916667
									102.23	-0.033303	-0.0925
									102.24	0.0997743	-0.0916667
									102.25	0.217503	-0.085
									102.26	0.313593	-0.0808333
									102.27	0.385579	-0.0733333
									102.28	0.431572	-0.0683333
									102.29	0.450815	-0.0633333
									102.3	0.44641	-0.0575
									102.31	0.422222	-0.0525
									102.32	0.379286	-0.0491667
									102.33	0.31905	-0.045
									102.34	0.246115	-0.0416667
									102.35	0.164632	-0.0408333
									102.36	0.075876	-0.0391667
									102.37	-0.019027	-0.0375
									102.38	-0.117037	-0.0358333
									102.39	-0.214152	-0.0291667
									102.4	-0.30665	-0.0133333
									102.41	-0.391528	-0.0141667
									102.42	-0.465928	0.00416667
									102.43	-0.526585	0.0158333
									102.44	-0.571381	0.00833333
									102.45	-0.600659	0.00166667
									102.46	-0.615256	-0.02
									102.47	-0.615499	-0.03
									102.48	-0.60378	-0.0308333
									102.49	-0.584693	-0.0325
									102.5	-0.561278	-0.03
									102.51	-0.534362	-0.0308333
									102.52	-0.505534	-0.025
									102.53	-0.47784	-0.0275
									102.54	-0.45431	-0.0175
									102.55	-0.437419	-0.0533333
									102.56	-0.428624	-0.0875
									102.57	-0.42776	0.0691667
									102.58	-0.433466	0.598333
									102.59	-0.443823	0.823333
									102.6	-0.45737	0.0566667
									102.61	-0.474449	-0.261667
									102.62	-0.495662	-0.168333
									102.63	-0.519199	-0.0608333
									102.64	-0.543059	-0.0491667
									102.65	-0.568172	-0.0416667
									102.66	-0.595186	-0.0341667
									102.67	-0.621453	-0.0258333
									102.68	-0.644646	-0.0183333
									102.69	-0.66497	-0.00833333
									102.7	-0.682606	0.000833333
									102.71	-0.697926	0.0133333
									102.72	-0.712711	0.0283333
									102.73	-0.72695	0.0466667
									102.74	-0.73863	0.0666667
									102.75	-0.748509	0.0933333
									102.76	-0.758578	0.119167
									102.77	-0.766779	0.145
									102.78	-0.769927	0.164167
									102.79	-0.767152	0.1775
									102.8	-0.754482	0.1725
									102.81	-0.723457	0.139167
									102.82	-0.668899	0.0766667
									102.83	-0.590348	0.01
									102.84	-0.487477	-0.0458333
									102.85	-0.363646	-0.0816667
									102.86	-0.229927	-0.0991667
									102.87	-0.097631	-0.104167
									102.88	0.027584	-0.105
									102.89	0.140667	-0.100833
									102.9	0.234987	-0.095
									102.91	0.307044	-0.0891667
									102.92	0.356224	-0.0833333
									102.93	0.381327	-0.0775
									102.94	0.382687	-0.0725
									102.95	0.363824	-0.0675
									102.96	0.327683	-0.0625
									102.97	0.27556	-0.0583333
									102.98	0.210471	-0.0541667
									102.99	0.137129	-0.0508333
									103	0.0589433	-0.0491667
									103.01	-0.0222943	-0.0491667
									103.02	-0.10524	-0.0441667
									103.03	-0.188786	-0.03
									103.04	-0.271223	-0.0216667
									103.05	-0.349101	-0.02
									103.06	-0.418273	0.00666667
									103.07	-0.476303	-0.00416667
									103.08	-0.522953	-0.00416667
									103.09	-0.557925	-0.025
									103.1	-0.579551	-0.0391667
									103.11	-0.587353	-0.0458333
									103.12	-0.584087	-0.0408333
									103.13	-0.573008	-0.0466667
									103.14	-0.555828	-0.0383333
									103.15	-0.53516	-0.0433333
									103.16	-0.51451	-0.0325
									103.17	-0.49475	-0.0391667
									103.18	-0.475944	-0.0316667
									103.19	-0.461728	-0.1025
									103.2	-0.455619	-0.0508333
									103.21	-0.45577	0.274167
									103.22	-0.459247	0.838333
									103.23	-0.46689	0.47
									103.24	-0.479479	-0.223333
									103.25	-0.494931	-0.225833
									103.26	-0.512135	-0.115
									103.27	-0.531908	-0.0391667
									103.28	-0.553644	-0.0566667
									103.29	-0.575711	-0.0283333
									103.3	-0.597875	-0.035
									103.31	-0.620426	-0.0116667
									103.32	-0.643183	-0.015
									103.33	-0.666056	0.00416667
									103.34	-0.688001	0.00583333
									103.35	-0.706808	0.0283333
									103.36	-0.722226	0.0358333
									103.37	-0.736539	0.0641667
									103.38	-0.750435	0.0791667
									103.39	-0.761732	0.114167
									103.4	-0.769224	0.135833
									103.41	-0.774316	0.165833
									103.42	-0.777324	0.174167
									103.43	-0.774045	0.184167
									103.44	-0.757152	0.155833
									103.45	-0.720249	0.11
									103.46	-0.660024	0.0366667
									103.47	-0.576234	-0.0166667
									103.48	-0.47234	-0.0633333
									103.49	-0.355692	-0.0808333
									103.5	-0.234515	-0.0958333
									103.51	-0.115312	-0.0925
									103.52	-0.00439033	-0.0958333
									103.53	0.0914097	-0.0833333
									103.54	0.167967	-0.0833333
									103.55	0.224691	-0.0725
									103.56	0.260931	-0.0708333
									103.57	0.275443	-0.06
									103.58	0.269434	-0.0608333
									103.59	0.245946	-0.0491667
									103.6	0.207075	-0.05
									103.61	0.155231	-0.0408333
									103.62	0.094643	-0.0433333
									103.63	0.02814	-0.0358333
									103.64	-0.0445497	-0.04
									103.65	-0.122457	-0.0316667
									103.66	-0.20085	-0.0375
									103.67	-0.275521	-0.0283333
									103.68	-0.346037	-0.0208333
									103.69	-0.412471	-0.00833333
									103.7	-0.472066	-0.00916667
									103.71	-0.521101	0.02
									103.72	-0.557624	0.00666667
									103.73	-0.581391	0.0125
									103.74	-0.593451	-0.0141667
									103.75	-0.596202	-0.0233333
									103.76	-0.591957	-0.035
									103.77	-0.581844	-0.0275
									103.78	-0.567192	-0.0366667
									103.79	-0.550241	-0.0225
									103.8	-0.532555	-0.0333333
									103.81	-0.515068	-0.02
									103.82	-0.49983	-0.03
									103.83	-0.488896	-0.0233333
									103.84	-0.482031	-0.103333
									103.85	-0.478334	-0.0483333
									103.86	-0.478852	0.293333
									103.87	-0.484932	0.8625
									103.88	-0.495695	0.485833
									103.89	-0.509403	-0.195
									103.9	-0.52563	-0.220833
									103.91	-0.544372	-0.128333
									103.92	-0.564728	-0.0441667
									103.93	-0.585943	-0.0558333
									103.94	-0.608191	-0.0325
									103.95	-0.630781	-0.035
									103.96	-0.651258	-0.0158333
									103.97	-0.668311	-0.0125
									103.98	-0.683683	0.0025
									103.99	-0.698857	0.01
									104	-0.712503	0.0275
									104.01	-0.723742	0.04
									104.02	-0.734234	0.06
									104.03	-0.744645	0.0775
									104.04	-0.75347	0.105
									104.05	-0.760662	0.1275
									104.06	-0.767133	0.1525
									104.07	-0.770352	0.165
									104.08	-0.76516	0.173333
									104.09	-0.747314	0.155
									104.1	-0.712572	0.111667
									104.11	-0.656146	0.0466667
									104.12	-0.576784	-0.0133333
									104.13	-0.478439	-0.0558333
									104.14	-0.367089	-0.0816667
									104.15	-0.249043	-0.0933333
									104.16	-0.131435	-0.0925
									104.17	-0.0214187	-0.0916667
									104.18	0.0750457	-0.0866667
									104.19	0.154028	-0.0825
									104.2	0.214044	-0.0783333
									104.21	0.253757	-0.0725
									104.22	0.270317	-0.0683333
									104.23	0.263848	-0.0633333
									104.24	0.240364	-0.0575
									104.25	0.205006	-0.0533333
									104.26	0.156964	-0.0508333
									104.27	0.0956243	-0.0475
									104.28	0.0254877	-0.0458333
									104.29	-0.04871	-0.0425
									104.3	-0.125796	-0.045
									104.31	-0.205147	-0.04
									104.32	-0.284227	-0.0358333
									104.33	-0.359037	-0.0225
									104.34	-0.425291	-0.0233333
									104.35	-0.480859	-0.005
									104.36	-0.526125	0.00416667
									104.37	-0.560124	-0.00416667
									104.38	-0.580242	-0.00833333
									104.39	-0.587228	-0.03
									104.4	-0.58511	-0.04
									104.41	-0.575966	-0.04
									104.42	-0.560281	-0.04
									104.43	-0.54073	-0.0383333
									104.44	-0.520593	-0.04
									104.45	-0.500903	-0.0366667
									104.46	-0.482159	-0.0366667
									104.47	-0.466133	-0.0316667
									104.48	-0.454769	-0.065
									104.49	-0.448962	-0.118333
									104.5	-0.448069	0.0275
									104.51	-0.450843	0.5425
									104.52	-0.457858	0.85
									104.53	-0.470653	0.129167
									104.54	-0.487878	-0.261667
									104.55	-0.506234	-0.2
									104.56	-0.524703	-0.095
									104.57	-0.543736	-0.0558333
									104.58	-0.562744	-0.0591667
									104.59	-0.581724	-0.0416667
									104.6	-0.60124	-0.0391667
									104.61	-0.619509	-0.025
									104.62	-0.634566	-0.0208333
									104.63	-0.648061	-0.00833333
									104.64	-0.661952	-0.000833333
									104.65	-0.674949	0.0175
									104.66	-0.685932	0.0316667
									104.67	-0.695882	0.055
									104.68	-0.704785	0.075
									104.69	-0.711892	0.1025
									104.7	-0.718288	0.124167
									104.71	-0.724468	0.146667
									104.72	-0.727215	0.155
									104.73	-0.721135	0.1525
									104.74	-0.700436	0.121667
									104.75	-0.659716	0.0675
									104.76	-0.596747	0.00166667
									104.77	-0.51362	-0.0483333
									104.78	-0.414297	-0.0866667
									104.79	-0.304141	-0.101667
									104.8	-0.190783	-0.1125
									104.81	-0.0810623	-0.108333
									104.82	0.0211007	-0.109167
									104.83	0.11108	-0.101667
									104.84	0.182241	-0.0991667
									104.85	0.231007	-0.09
									104.86	0.258783	-0.0883333
									104.87	0.267488	-0.0791667
									104.88	0.257664	-0.0775
									104.89	0.231203	-0.0708333
									104.9	0.191537	-0.0708333
									104.91	0.140782	-0.065
									104.92	0.079928	-0.0658333
									104.93	0.0116483	-0.0625
									104.94	-0.0601627	-0.065
									104.95	-0.133753	-0.06
									104.96	-0.209222	-0.0633333
									104.97	-0.284419	-0.055
									104.98	-0.354649	-0.045
									104.99	-0.417003	-0.0341667
									105	-0.471042	-0.0333333
									105.01	-0.51512	-0.005
									105.02	-0.546555	-0.02
									105.03	-0.565214	-0.0183333
									105.04	-0.572966	-0.04
									105.05	-0.571148	-0.0516667
									105.06	-0.56181	-0.0616667
									105.07	-0.548474	-0.0533333
									105.08	-0.533162	-0.0625
									105.09	-0.516036	-0.0533333
									105.1	-0.498562	-0.06
									105.11	-0.483226	-0.0458333
									105.12	-0.4711	-0.0575
									105.13	-0.463002	-0.0475
									105.14	-0.460322	-0.1175
									105.15	-0.462324	-0.0591667
									105.16	-0.466829	0.263333
									105.17	-0.474771	0.8275
									105.18	-0.48881	0.446667
									105.19	-0.507268	-0.2425
									105.2	-0.525167	-0.245833
									105.21	-0.540846	-0.135
									105.22	-0.556596	-0.0625
									105.23	-0.57391	-0.0775
									105.24	-0.591904	-0.0525
									105.25	-0.609029	-0.0558333
									105.26	-0.624265	-0.0358333
									105.27	-0.638028	-0.0358333
									105.28	-0.651605	-0.0183333
									105.29	-0.66431	-0.015
									105.3	-0.673753	0.00583333
									105.31	-0.68028	0.0158333
									105.32	-0.686924	0.04
									105.33	-0.694207	0.0575
									105.34	-0.700224	0.09
									105.35	-0.705284	0.114167
									105.36	-0.710305	0.141667
									105.37	-0.71183	0.155833
									105.38	-0.703698	0.165833
									105.39	-0.680767	0.145
									105.4	-0.637948	0.0983333
									105.41	-0.57136	0.0291667
									105.42	-0.483231	-0.0308333
									105.43	-0.380147	-0.0766667
									105.44	-0.266636	-0.0983333
									105.45	-0.146622	-0.113333
									105.46	-0.0283717	-0.113333
									105.47	0.078975	-0.1125
									105.48	0.170738	-0.105833
									105.49	0.244105	-0.1
									105.5	0.295403	-0.0916667
									105.51	0.323671	-0.0875
									105.52	0.332031	-0.0808333
									105.53	0.323499	-0.075
									105.54	0.299252	-0.0691667
									105.55	0.260672	-0.0666667
									105.56	0.209745	-0.0616667
									105.57	0.148784	-0.0591667
									105.58	0.081691	-0.0566667
									105.59	0.0127687	-0.0566667
									105.6	-0.057017	-0.055
									105.61	-0.129188	-0.0541667
									105.62	-0.202235	-0.0441667
									105.63	-0.270878	-0.0283333
									105.64	-0.33178	-0.03
									105.65	-0.385405	-0.0125
									105.66	-0.430797	0.0025
									105.67	-0.464029	-0.00916667
									105.68	-0.484256	-0.0133333
									105.69	-0.495677	-0.0358333
									105.7	-0.50119	-0.0458333
									105.71	-0.500027	-0.0491667
									105.72	-0.492896	-0.0466667
									105.73	-0.48287	-0.0483333
									105.74	-0.470824	-0.045
									105.75	-0.456476	-0.0441667
									105.76	-0.442835	-0.0408333
									105.77	-0.433755	-0.0366667
									105.78	-0.429412	-0.0583333
									105.79	-0.428561	-0.108333
									105.8	-0.43166	0.0275
									105.81	-0.438951	0.5075
									105.82	-0.44944	0.846667
									105.83	-0.463	0.135
									105.84	-0.479981	-0.2775
									105.85	-0.499152	-0.19
									105.86	-0.518856	-0.0833333
									105.87	-0.538985	-0.0566667
									105.88	-0.560118	-0.0558333
									105.89	-0.582023	-0.0408333
									105.9	-0.603525	-0.0341667
									105.91	-0.62297	-0.0225
									105.92	-0.639379	-0.015
									105.93	-0.653427	-0.00166667
									105.94	-0.666401	0.00666667
									105.95	-0.678529	0.0225
									105.96	-0.689218	0.0383333
									105.97	-0.698113	0.0583333
									105.98	-0.70528	0.0816667
									105.99	-0.710964	0.11
									106	-0.715141	0.135833
									106.01	-0.716673	0.156667
									106.02	-0.712925	0.165
									106.03	-0.699858	0.165833
									106.04	-0.672009	0.135833
									106.05	-0.623798	0.0816667
									106.06	-0.552883	0.0166667
									106.07	-0.462398	-0.0366667
									106.08	-0.358923	-0.075
									106.09	-0.248488	-0.0916667
									106.1	-0.135655	-0.100833
									106.11	-0.0259853	-0.0983333
									106.12	0.0732247	-0.0975
									106.13	0.15592	-0.0875
									106.14	0.21907	-0.0858333
									106.15	0.260968	-0.0758333
									106.16	0.280735	-0.0725
									106.17	0.28015	-0.0658333
									106.18	0.26275	-0.0608333
									106.19	0.230708	-0.0566667
									106.2	0.185137	-0.0558333
									106.21	0.128599	-0.0508333
									106.22	0.0649153	-0.0466667
									106.23	-0.00258967	-0.0433333
									106.24	-0.0718427	-0.0458333
									106.25	-0.142387	-0.0375
									106.26	-0.214198	-0.0275
									106.27	-0.284739	-0.0191667
									106.28	-0.349172	-0.0191667
									106.29	-0.404308	0.01
									106.3	-0.449674	0.000833333
									106.31	-0.484922	0.00333333
									106.32	-0.50934	-0.0158333
									106.33	-0.523346	-0.03
									106.34	-0.528354	-0.0391667
									106.35	-0.526122	-0.0316667
									106.36	-0.518804	-0.04
									106.37	-0.508201	-0.0308333
									106.38	-0.495405	-0.0366667
									106.39	-0.481999	-0.025
									106.4	-0.47011	-0.0325
									106.41	-0.461068	-0.0266667
									106.42	-0.455543	-0.105
									106.43	-0.454268	-0.055
									106.44	-0.457529	0.285
									106.45	-0.465008	0.851667
									106.46	-0.476056	0.499167
									106.47	-0.489236	-0.189167
									106.48	-0.503186	-0.225
									106.49	-0.518309	-0.141667
									106.5	-0.535374	-0.0458333
									106.51	-0.553464	-0.0591667
									106.52	-0.571792	-0.0341667
									106.53	-0.590968	-0.0391667
									106.54	-0.610472	-0.02
									106.55	-0.628588	-0.02
									106.56	-0.645447	0
									106.57	-0.662008	0.00333333
									106.58	-0.677278	0.0208333
									106.59	-0.690522	0.03
									106.6	-0.703235	0.0566667
									106.61	-0.715799	0.0716667
									106.62	-0.726218	0.1
									106.63	-0.733783	0.121667
									106.64	-0.739593	0.148333
									106.65	-0.742923	0.16
									106.66	-0.740322	0.165833
									106.67	-0.727199	0.145833
									106.68	-0.698415	0.100833
									106.69	-0.649795	0.0333333
									106.7	-0.580753	-0.0216667
									106.71	-0.494533	-0.0666667
									106.72	-0.396661	-0.09
									106.73	-0.29383	-0.101667
									106.74	-0.19222	-0.100833
									106.75	-0.0962607	-0.1025
									106.76	-0.0102457	-0.0966667
									106.77	0.060423	-0.0916667
									106.78	0.111655	-0.0841667
									106.79	0.1427	-0.08
									106.8	0.154489	-0.0733333
									106.81	0.148126	-0.0691667
									106.82	0.125775	-0.0625
									106.83	0.0906343	-0.0591667
									106.84	0.0451053	-0.055
									106.85	-0.00949567	-0.0533333
									106.86	-0.071366	-0.0508333
									106.87	-0.137801	-0.0491667
									106.88	-0.206177	-0.0491667
									106.89	-0.274218	-0.0466667
									106.9	-0.339772	-0.035
									106.91	-0.401166	-0.0241667
									106.92	-0.456766	-0.0241667
									106.93	-0.50384	0
									106.94	-0.539584	0.000833333
									106.95	-0.563355	-0.00416667
									106.96	-0.576067	-0.015
									106.97	-0.578558	-0.035
									106.98	-0.572719	-0.0416667
									106.99	-0.56188	-0.0416667
									107	-0.547975	-0.0441667
									107.01	-0.531277	-0.0391667
									107.02	-0.513608	-0.0425
									107.03	-0.497636	-0.0341667
									107.04	-0.483713	-0.04
									107.05	-0.47208	-0.0283333
									107.06	-0.465805	-0.0825
									107.07	-0.466838	-0.0941667
									107.08	-0.472462	0.12
									107.09	-0.479551	0.698333
									107.1	-0.488716	0.728333
									107.11	-0.501609	-0.0625
									107.12	-0.51726	-0.255833
									107.13	-0.53288	-0.1725
									107.14	-0.547043	-0.0633333
									107.15	-0.561295	-0.0641667
									107.16	-0.577917	-0.0466667
									107.17	-0.596612	-0.045
									107.18	-0.615496	-0.0275
									107.19	-0.633899	-0.0258333
									107.2	-0.651241	-0.00916667
									107.21	-0.666143	-0.00583333
									107.22	-0.679284	0.0133333
									107.23	-0.692628	0.0225
									107.24	-0.704967	0.0475
									107.25	-0.71401	0.0616667
									107.26	-0.721229	0.0941667
									107.27	-0.728545	0.114167
									107.28	-0.734103	0.146667
									107.29	-0.735618	0.16
									107.3	-0.731373	0.175833
									107.31	-0.715969	0.160833
									107.32	-0.68296	0.125
									107.33	-0.631195	0.055
									107.34	-0.562204	-0.00416667
									107.35	-0.476376	-0.0608333
									107.36	-0.377604	-0.0875
									107.37	-0.274793	-0.105
									107.38	-0.174743	-0.105
									107.39	-0.0801533	-0.1075
									107.4	0.00489767	-0.0975
									107.41	0.0742493	-0.0975
									107.42	0.123921	-0.0866667
									107.43	0.153361	-0.0858333
									107.44	0.164252	-0.0758333
									107.45	0.159091	-0.0741667
									107.46	0.139324	-0.0625
									107.47	0.105955	-0.0633333
									107.48	0.0619107	-0.0533333
									107.49	0.0109177	-0.0558333
									107.5	-0.0447543	-0.0491667
									107.51	-0.103285	-0.0533333
									107.52	-0.163058	-0.0466667
									107.53	-0.224042	-0.0516667
									107.54	-0.285598	-0.0416667
									107.55	-0.344297	-0.0325
									107.56	-0.397026	-0.0191667
									107.57	-0.442576	-0.0208333
									107.58	-0.478813	0.0108333
									107.59	-0.503787	-0.0025
									107.6	-0.519307	0
									107.61	-0.528086	-0.0241667
									107.62	-0.529867	-0.0341667
									107.63	-0.524223	-0.0458333
									107.64	-0.513116	-0.0383333
									107.65	-0.498894	-0.0466667
									107.66	-0.483913	-0.0366667
									107.67	-0.471112	-0.045
									107.68	-0.461506	-0.0291667
									107.69	-0.453813	-0.0425
									107.7	-0.447939	-0.0266667
									107.71	-0.445252	-0.095
									107.72	-0.446378	-0.0541667
									107.73	-0.451717	0.223333
									107.74	-0.461423	0.806667
									107.75	-0.473785	0.549167
									107.76	-0.487061	-0.194167
									107.77	-0.501506	-0.240833
									107.78	-0.516894	-0.125833
									107.79	-0.532013	-0.045
									107.8	-0.547506	-0.0583333
									107.81	-0.563869	-0.0341667
									107.82	-0.578528	-0.0358333
									107.83	-0.590171	-0.0175
									107.84	-0.601223	-0.0175
									107.85	-0.612559	-0.000833333
									107.86	-0.622716	0.00333333
									107.87	-0.632877	0.0208333
									107.88	-0.644789	0.0333333
									107.89	-0.656479	0.0558333
									107.9	-0.66668	0.075
									107.91	-0.677266	0.105833
									107.92	-0.687193	0.13
									107.93	-0.692442	0.159167
									107.94	-0.692129	0.173333
									107.95	-0.685068	0.1825
									107.96	-0.663881	0.165
									107.97	-0.621787	0.1175
									107.98	-0.559693	0.0483333
									107.99	-0.481288	-0.0141667
									108	-0.389485	-0.0633333
									108.01	-0.289814	-0.0891667
									108.02	-0.188963	-0.104167
									108.03	-0.0914187	-0.105
									108.04	-0.00305467	-0.106667
									108.05	0.068673	-0.100833
									108.06	0.12184	-0.0975
									108.07	0.158826	-0.09
									108.08	0.178418	-0.0866667
									108.09	0.178845	-0.0791667
									108.1	0.164354	-0.0741667
									108.11	0.139327	-0.0675
									108.12	0.102873	-0.0658333
									108.13	0.0561777	-0.0608333
									108.14	0.005699	-0.06
									108.15	-0.045524	-0.0575
									108.16	-0.0999567	-0.0583333
									108.17	-0.157528	-0.0558333
									108.18	-0.214398	-0.0558333
									108.19	-0.268588	-0.0533333
									108.2	-0.319855	-0.0525
									108.21	-0.366511	-0.05
									108.22	-0.406478	-0.0425
									108.23	-0.43849	-0.0233333
									108.24	-0.461196	-0.0266667
									108.25	-0.474102	-0.00583333
									108.26	-0.478603	0.00166667
									108.27	-0.476474	-0.00666667
									108.28	-0.469282	-0.015
									108.29	-0.459109	-0.0341667
									108.3	-0.447472	-0.045
									108.31	-0.435025	-0.045
									108.32	-0.423537	-0.0458333
									108.33	-0.415101	-0.0441667
									108.34	-0.409366	-0.0433333
									108.35	-0.405508	-0.0383333
									108.36	-0.405606	-0.0383333
									108.37	-0.411718	-0.0316667
									108.38	-0.42181	-0.0608333
									108.39	-0.43289	-0.1025
									108.4	-0.44574	0.045
									108.41	-0.462466	0.543333
									108.42	-0.481652	0.835833
									108.43	-0.50007	0.0991667
									108.44	-0.517559	-0.2725
									108.45	-0.535875	-0.1825
									108.46	-0.553991	-0.075
									108.47	-0.569371	-0.0533333
									108.48	-0.582579	-0.0508333
									108.49	-0.595315	-0.0383333
									108.5	-0.606102	-0.0308333
									108.51	-0.613599	-0.0216667
									108.52	-0.620552	-0.0141667
									108.53	-0.628925	-0.00333333
									108.54	-0.636187	0.00916667
									108.55	-0.640786	0.0233333
									108.56	-0.644951	0.0391667
									108.57	-0.649596	0.0608333
									108.58	-0.653129	0.0841667
									108.59	-0.655433	0.108333
									108.6	-0.657139	0.133333
									108.61	-0.65673	0.155
									108.62	-0.651327	0.166667
									108.63	-0.636303	0.168333
									108.64	-0.604564	0.1425
									108.65	-0.551947	0.0908333
									108.66	-0.480984	0.0258333
									108.67	-0.395657	-0.0283333
									108.68	-0.298439	-0.065
									108.69	-0.194641	-0.0841667
									108.7	-0.0922447	-0.0941667
									108.71	0.002498	-0.0925
									108.72	0.083821	-0.09
									108.73	0.146017	-0.0808333
									108.74	0.188903	-0.0783333
									108.75	0.216108	-0.0716667
									108.76	0.226465	-0.0666667
									108.77	0.216604	-0.06
									108.78	0.190285	-0.0566667
									108.79	0.154973	-0.0508333
									108.8	0.112723	-0.0466667
									108.81	0.0625673	-0.0425
									108.82	0.00658067	-0.04
									108.83	-0.0521983	-0.0366667
									108.84	-0.112489	-0.0366667
									108.85	-0.172636	-0.0341667
									108.86	-0.230113	-0.0325
									108.87	-0.283396	-0.0275
									108.88	-0.331483	-0.0158333
									108.89	-0.372769	-0.00833333
									108.9	-0.405651	-0.00333333
									108.91	-0.428917	0.0225
									108.92	-0.441877	0.0141667
									108.93	-0.445334	0.015
									108.94	-0.441662	-0.00416667
									108.95	-0.433074	-0.0166667
									108.96	-0.420124	-0.0233333
									108.97	-0.402797	-0.0191667
									108.98	-0.383625	-0.0233333
									108.99	-0.36757	-0.0158333
									109	-0.35661	-0.0191667
									109.01	-0.348174	-0.00833333
									109.02	-0.342066	-0.0166667
									109.03	-0.342837	-0.00666667
									109.04	-0.35138	-0.0841667
									109.05	-0.362147	-0.0616667
									109.06	-0.372473	0.231667
									109.07	-0.386059	0.818333
									109.08	-0.404587	0.611667
									109.09	-0.424184	-0.125833
									109.1	-0.441475	-0.213333
									109.11	-0.456875	-0.136667
									109.12	-0.472122	-0.0325
									109.13	-0.488113	-0.0408333
									109.14	-0.504018	-0.0183333
									109.15	-0.518016	-0.02
									109.16	-0.5302	0
									109.17	-0.542467	-0.00166667
									109.18	-0.554712	0.0191667
									109.19	-0.565131	0.02
									109.2	-0.57416	0.04
									109.21	-0.583528	0.0475
									109.22	-0.592498	0.07
									109.23	-0.599019	0.0833333
									109.24	-0.603045	0.115833
									109.25	-0.606084	0.134167
									109.26	-0.608908	0.1625
									109.27	-0.610206	0.174167
									109.28	-0.60612	0.185
									109.29	-0.591515	0.166667
									109.3	-0.562132	0.131667
									109.31	-0.514876	0.0658333
									109.32	-0.448134	0.0133333
									109.33	-0.364574	-0.0375
									109.34	-0.271862	-0.06
									109.35	-0.177876	-0.0766667
									109.36	-0.086603	-0.075
									109.37	-0.000535	-0.08
									109.38	0.075332	-0.0708333
									109.39	0.135005	-0.0708333
									109.4	0.175925	-0.06
									109.41	0.198908	-0.0591667
									109.42	0.204498	-0.0491667
									109.43	0.192786	-0.0491667
									109.44	0.166184	-0.0391667
									109.45	0.128558	-0.04
									109.46	0.082063	-0.0316667
									109.47	0.0278733	-0.0358333
									109.48	-0.0313907	-0.0283333
									109.49	-0.0928177	-0.0325
									109.5	-0.155234	-0.0258333
									109.51	-0.21827	-0.0308333
									109.52	-0.280529	-0.0233333
									109.53	-0.338956	-0.0283333
									109.54	-0.389569	-0.0183333
									109.55	-0.429783	-0.0075
									109.56	-0.4595	0.005
									109.57	-0.478779	0.00333333
									109.58	-0.486822	0.0325
									109.59	-0.484625	0.0175
									109.6	-0.475296	0.0216667
									109.61	-0.460987	-0.00166667
									109.62	-0.442647	-0.0108333
									109.63	-0.422085	-0.0241667
									109.64	-0.401761	-0.0141667
									109.65	-0.383971	-0.025
									109.66	-0.370506	-0.0125
									109.67	-0.361336	-0.0233333
									109.68	-0.355828	-0.00583333
									109.69	-0.356007	-0.02
									109.7	-0.363677	-0.0075
									109.71	-0.37542	-0.0825
									109.72	-0.387162	-0.0258333
									109.73	-0.400323	0.2875
									109.74	-0.416996	0.861667
									109.75	-0.435176	0.501667
									109.76	-0.453622	-0.195
									109.77	-0.473365	-0.2125
									109.78	-0.492642	-0.105
									109.79	-0.50903	-0.03
									109.8	-0.524591	-0.0408333
									109.81	-0.541263	-0.0191667
									109.82	-0.55667	-0.0191667
									109.83	-0.569617	-0.0025
									109.84	-0.581882	-0.00166667
									109.85	-0.592891	0.0125
									109.86	-0.600915	0.0191667
									109.87	-0.607631	0.0333333
									109.88	-0.614864	0.045
									109.89	-0.621812	0.0666667
									109.9	-0.62885	0.0883333
									109.91	-0.636756	0.115
									109.92	-0.642339	0.140833
									109.93	-0.642395	0.166667
									109.94	-0.63788	0.1825
									109.95	-0.627021	0.19
[truncated: 506 more rows]
