# Supplementary material for: iPhone 4s Photoplethysmography: Which Light Color Yields the Most Accurate Heart Rate and Normalized Pulse Volume Using the iPhysioMeter Application in the Presence of Motion Artifact?
Source: PLoS One. 2014 Mar 11;9(3):e91205. doi: 10.1371/journal.pone.0091205 (PMC3949790; doi:10.1371/journal.pone.0091205)
Supplement: Table S5 — Individual data of Figure 5 . (XLSX) [file pone.0091205.s005.xlsx]

## Sheet: Sheet1
Table S5. Individual data of Figure 5.
	BL							HMA							VMA
		PPG (a.u.)			Acceleration (G2×103)				PPG (a.u.)			Acceleration (G2×103)				PPG (a.u.)			Acceleration (G2×103)
Hz	Red	Green	Blue		xy-axis	z-axis		Red	Green	Blue		xy-axis	z-axis		Red	Green	Blue		xy-axis	z-axis
0	0.15	4.44	0.294		0.0011251	7.298e-05		0.084	0.104	0.012		0.00027474	0.001219		0.448	0.199	0.009		0.006988	0.0001445
0.059	1.337	55.077	2.71		0.002564	0.0001982		2	8.414	0.9		0.015239	0.006547		1.405	21.385	1.256		0.13651	0.02961
0.117	0.814	17.377	1.059		0.00476	0.0002184		0.034	0.426	0.062		0.021992	0.008461		0.077	6.142	0.353		0.051509	0.1079
0.176	0.429	4.322	0.332		0.008973	6.159e-05		0.364	1.463	0.125		0.010659	0.001434		0.561	0.077	0.015		0.014844	0.1264
0.234	0.123	0.886	0.068		0.007275	0.0004624		0.095	0.577	0.043		0.01678	0.002117		0.361	0.516	0.059		0.003975	0.04591
0.293	0.003	0.124	0.007		0.005464	0.001517		0.033	0.097	0.01		0.023323	0.004082		0.08	0.007	0.002		0.009279	0.03274
0.352	0.001	0.076	0.005		0.0026992	0.0001956		0.029	0.06	0.007		0.019269	0.0003797		0.057	0.042	0.005		0.014018	0.02631
0.41	0.011	0.028	0.002		0.0014318	0.001228		0.007	0.028	0.002		0.0031769	9.11e-05		0.026	0.006	0.0006845		0.018888	0.02152
0.469	0.003	0.037	0.002		0.0014393	0.0005305		0.033	0.079	0.008		0.025105	0.0007933		0.079	0.068	0.008		0.021876	0.03641
0.527	0.029	0.054	0.005		0.0015154	0.0001951		0.04	0.081	0.009		0.007467	0.001528		0.075	0.062	0.008		0.01941	0.0001742
0.586	0.035	0.051	0.005		0.00019989	0.000894		0.023	0.049	0.005		0.001965	0.002082		0.029	0.015	0.003		0.012317	0.06513
0.645	0.018	0.022	0.003		0.0026271	0.001237		0.011	0.024	0.002		0.007329	0.004671		0.023	0.007	0.0009314		0.006134	0.06247
0.703	0.004	0.004	0.0005256		0.003666	0.001811		0.0002883	0.001	0.0001641		0.0061251	0.005414		0.007	0.017	0.002		0.007686	0.04042
0.762	0.006	0.009	0.0008444		0.0006613	0.002513		0.001	0.0001634	2.889e-05		0.0080652	0.001672		0.008	0.052	0.006		0.04442	0.004474
0.82	0.009	0.012	0.002		0.0015878	0.003563		0.002	0.012	0.001		0.00601	0.0003108		0.02	0.048	0.006		0.07309	0.1168
0.879	0.0008215	0.0002787	0.0002041		0.0015304	0.003159		0.007	0.021	0.002		0.008904	0.0002706		0.029	0.032	0.004		0.052905	0.2434
0.938	0.001	0.001	4.516e-06		0.0015781	0.001154		0.002	0.005	0.0005809		0.009544	0.005013		0.018	0.012	0.002		0.03102	0.06384
0.996	0.0007899	0.003	0.0005517		0.0008329	9.986e-05		0.0003829	0.0003233	0.0001007		0.0088704	0.002807		0.012	0.032	0.005		0.006886	0.05989
1.055	0.0009297	0.003	0.0004079		0.00022936	2.148e-05		0.002	0.012	0.001		0.0018386	0.001528		0.025	0.047	0.006		0.02921	0.1957
1.113	0.0004261	0.0004469	6.063e-05		7.211e-06	0.0003237		0.004	0.035	0.003		0.0072664	0.004904		0.045	0.067	0.008		0.06401	0.2075
1.172	0.0009815	0.006	0.0002813		0.000284	0.0003297		0.003	0.038	0.003		0.00997	0.003234		0.026	0.045	0.006		0.011157	0.06669
1.23	0.002	0.006	0.0004585		0.0004739	0.0009264		0.008	0.039	0.004		0.0016804	8.928e-05		0.009	0.013	0.0008014		0.01369	0.05467
1.289	0.005	0.04	0.004		0.000182964	0.002717		0.012	0.092	0.008		0.00226253	0.0001754		0.064	0.078	0.007		0.02877	0.04594
1.348	0.0003585	0.004	0.0006841		0.00053064	0.001243		0.029	0.355	0.03		0.002936	0.001164		0.033	0.039	0.006		0.01663	0.01876
1.406	0.01	0.251	0.024		0.0011549	0.0003889		0.103	1.195	0.099		0.018225	0.002585		0.038	0.154	0.017		0.015384	0.00137
1.465	0.045	0.568	0.047		0.0018231	0.0004193		0.128	1.436	0.11		0.026915	4.543e-05		0.066	0.423	0.035		0.016028	0.04202
1.523	0.161	1.811	0.129		0.0015548	0.0003507		0.031	0.407	0.033		0.0020542	0.0002962		0.391	3.256	0.242		0.0108087	0.0518
1.582	0.099	1.01	0.072		0.00199532	0.001327		0.038	0.378	0.029		0.013814	0.000173		0.204	1.94	0.133		0.003619	0.02829
1.641	0.017	0.17	0.012		0.00173666	0.001837		0.0006763	0.006	0.0008697		0.018594	0.001711		0.0007137	0.017	0.0007726		0.018261	0.08518
1.699	0.000261	0.009	0.0004577		0.0012272	0.0005927		0.002	0.026	0.002		0.021977	0.001465		0.011	0.085	0.007		0.016595	0.04605
1.758	0.0007214	0.005	0.000586		0.0023641	0.0002254		0.0001884	0.000923	0.0001119		0.037638	0.0007032		0.006	0.018	0.001		0.005201	0.0001683
1.816	0.000925	0.006	0.0003894		0.002315	0.0007918		0.001	0.002	0.0001753		0.02776	0.002869		0.001	0.0006303	5.126e-05		0.0034747	0.04587
1.875	0.0003597	0.002	4.542e-05		0.00113415	0.0007111		0.001	0.001	0.0001723		0.008327	0.00428		0.002	0.0007564	9.4e-05		0.019627	0.05997
1.934	0.0007235	0.003	9.422e-05		0.00023757	0.0004141		0.0003887	0.0007588	8.164e-05		0.0037351	0.0009078		0.004	0.001	0.0002216		0.015092	0.01032
1.992	0.0003831	0.001	8.93e-05		0.0012829	0.0001461		0.0001129	3.19e-06	2.454e-05		0.003107	5.324e-05		0.0009416	0.0006485	0.0002412		0.03693	0.006281
2.051	0.0003956	0.0002466	9.185e-05		0.0008886	4.074e-05		0.0003394	0.0003524	3.621e-05		0.0088	0.004396		0.003	0.003	0.0004486		0.025068	0.003537
2.109	0.0001716	5.939e-05	5.208e-05		0.00051814	2.034e-05		0.0002021	0.0004404	3.951e-05		0.009858	0.002905		0.009	0.004	0.0007697		0.014752	0.05924
2.168	0.0001217	0.0002069	3.166e-05		0.0010805	0.0001001		0.001	0.002	0.0001056		0.01116	0.001021		0.007	0.003	0.0003686		0.0128428	0.06475
2.227	8.65e-05	0.0002027	5.121e-06		0.006072	0.0008661		0.0002492	0.0005868	4.175e-06		0.018705	0.002639		0.007	0.005	0.0007602		0.0076272	0.06252
2.285	0.0001089	0.000261	1.519e-05		0.002864	0.001496		0.0001395	0.0008493	3.691e-05		0.017655	0.002013		0.007	0.002	0.0006875		0.0079741	0.03113
2.344	5.125e-05	0.0001493	3.745e-06		0.0009251	0.001706		0.0001275	8.037e-05	5.214e-06		0.021961	0.006379		0.002	0.003	0.0002067		0.0012407	0.001154
2.402	0.0003594	0.0005586	5.666e-05		0.001237	0.001377		0.0006977	0.001	2.215e-05		0.020444	0.004907		0.004	0.007	0.0003629		0.0045096	0.03157
2.461	0.0002068	0.0005636	7.733e-05		0.0007605	0.0009982		0.0005746	0.003	6.904e-05		0.01658	0.004112		0.006	0.006	0.0007399		0.002693	0.04602
2.52	9.68e-05	0.0005401	1.939e-05		0.0012383	0.0006767		0.002	0.008	0.0003248		0.005652	0.0004849		0.006	0.004	0.0007674		0.0016329	0.05706
2.578	9.025e-05	0.0006006	1.44e-06		0.0029435	0.0006017		0.004	0.023	0.0008536		0.0027059	0.008577		0.002	0.003	0.0003188		0.00292831	0.01789
2.637	3.634e-05	0.0004588	5.836e-05		0.0012997	0.0008769		0.002	0.024	0.001		0.014835	0.009656		0.001	0.001	8.482e-05		0.003183	0.02547
2.695	0.0002434	0.002	0.0001955		0.0006183	0.0006385		0.002	0.025	0.002		0.023213	0.002525		0.003	0.006	0.0004191		0.008051	0.08066
2.754	0.0007563	0.016	0.001		0.000874	0.0001781		0.007	0.066	0.003		0.005121	9.785e-05		0.006	0.005	0.0004258		0.008646	0.02404
2.813	0.003	0.034	0.002		0.0018236	0.000574		0.018	0.165	0.007		0.0174164	0.00172		0.003	0.001	7.087e-05		0.0034747	0.008512
2.871	0.002	0.024	0.001		0.002483	0.0009785		0.026	0.201	0.009		0.040688	0.007406		0.004	0.03	0.001		0.005268	0.03425
2.93	0.012	0.149	0.006		0.0013888	0.002142		0.007	0.062	0.003		0.046866	0.01364		0.015	0.124	0.006		0.013649	0.03115
2.988	0.015	0.143	0.005		0.0003224	0.00111		0.011	0.106	0.004		0.042446	0.01296		0.019	0.134	0.009		0.007225	0.02074
3.047	0.036	0.26	0.007		0.00106054	0.0003111		0.016	0.131	0.005		0.032617	0.004226		0.078	0.498	0.022		0.0051376	0.02703
3.105	0.045	0.341	0.011		0.0026797	0.001553		0.002	0.019	0.001		0.0183839	0.006139		0.119	0.746	0.029		0.011753	0.04477
3.164	0.024	0.163	0.006		0.0017257	0.0009849		0.001	0.025	0.001		0.008077	0.003529		0.005	0.043	0.001		0.014365	0.017
3.223	0.008	0.037	0.001		0.0005812	0.0009998		0.002	0.025	0.001		0.008255	0.0009747		0.016	0.14	0.004		0.0106813	0.0318
3.281	0.003	0.014	0.0004299		0.0004374	0.001561		0.0004466	0.008	0.0004983		0.025414	0.0004971		0.007	0.059	0.002		0.012904	0.04275
3.34	0.001	0.008	0.0002009		0.0015206	0.002491		6.302e-05	0.003	0.0001043		0.00674	0.00093		0.0009148	0.008	0.0001507		0.013094	0.07573
3.398	0.0001309	0.002	3.883e-05		0.0010827	0.005103		0.0003536	0.0005165	1.293e-05		0.015794	0.0004809		0.0006904	0.002	7.224e-05		0.006334	0.03126
3.457	7.719e-05	0.0007178	3.583e-06		0.001764	0.001823		0.0002207	0.0001117	2.252e-05		0.028557	0.001912		0.002	0.006	0.000309		0.018366	0.000553
3.516	4.1e-06	0.0003717	1.647e-07		0.0024419	9.882e-05		2.552e-05	0.0001603	7.69e-07		0.0048732	0.001499		0.001	0.003	0.0003074		0.004071	0.01079
3.574	2.698e-05	4.571e-05	6.887e-06		0.00040462	0.0006313		0.0002453	0.0004318	2.264e-05		0.012904	0.004329		0.0002179	0.0005543	8.18e-05		0.0061781	0.03376
3.633	7.105e-05	6.608e-05	5.965e-06		0.0007444	0.0003393		0.0003036	0.001	4.124e-05		0.04494	0.004682		0.001	0.001	8.344e-05		0.0132483	0.008662
3.691	0.0001838	0.000154	3.585e-05		0.0008421	0.001536		8.214e-05	0.0008205	1.19e-05		0.03145	0.001536		0.001	0.002	0.0001173		0.014111	0.002023
3.75	0.0001927	0.0001362	4.266e-05		0.0006619	0.003463		0.0001369	0.0003614	4.698e-06		0.0049905	0.0005456		0.0002146	0.000887	6.398e-05		0.03965	0.01809
3.809	3.129e-05	3.019e-06	2.351e-05		0.0016935	0.001869		1.934e-05	0.0002403	1.345e-05		0.007381	0.001784		0.001	0.002	0.0001794		0.021443	0.008069
3.867	6.258e-05	0.000165	3.433e-06		0.003117	0.000776		0.0003887	0.001	1.965e-05		0.0044488	0.001932		0.003	0.0009002	0.0001024		0.005066	0.02271
3.926	9.692e-05	9.85e-05	1.472e-05		0.0014669	0.002066		0.001	0.004	6.105e-05		0.004091	0.0003128		0.0008524	0.0003517	2.747e-05		0.019525	0.0001812
3.984	2.069e-05	0.0001463	4.501e-05		0.0005392	0.002574		0.002	0.007	0.0002171		0.017519	0.0001433		0.0002301	0.001	6.46e-05		0.040843	0.03548
4.043	1.622e-06	3.348e-05	2.359e-06		0.000433071	0.002403		0.001	0.008	0.0002615		0.03012	0.00428		0.002	0.0009179	5.715e-05		0.010625	0.007968
4.102	7.791e-05	0.0002142	3.678e-05		0.00096562	0.003207		0.0003356	0.006	0.0003286		0.02551	0.01115		0.002	0.0009301	8.799e-05		0.010423	0.03698
4.16	6.217e-05	0.0008231	5.521e-05		0.0009273	0.001296		0.002	0.006	0.0005901		0.022641	0.008067		0.001	0.000464	8.775e-05		0.003879	0.01144
4.219	5.7e-05	0.001	3.704e-05		0.006086	9.05e-05		0.002	0.013	0.0003751		0.008231	0.0008081		4.551e-05	0.001	2.696e-05		0.032616	0.02698
4.277	0.0004699	0.005	8.185e-05		0.003139	2.414e-06		0.001	0.011	0.0001494		0.012478	0.001283		0.001	0.002	5.539e-05		0.05156	0.02197
4.336	0.0003768	0.002	4.086e-05		0.00056	0.001787		0.0006589	0.003	6.792e-05		0.016064	0.005127		0.002	0.002	3.755e-05		0.02825	0.006004
4.395	5.881e-05	0.002	2.205e-05		0.0011711	0.003469		1.62e-05	0.006	0.0001124		0.0088938	0.002733		0.002	0.005	0.0001744		0.034175	0.08498
4.453	0.002	0.009	0.0001634		0.0015455	0.0004231		0.0003812	0.012	0.0001471		0.0065899	0.0006225		0.006	0.025	0.0007114		0.06732	0.01869
4.512	0.002	0.013	0.0002138		0.00018912	0.00203		0.0002533	0.002	1.801e-05		0.03808	0.004863		0.003	0.031	0.001		0.14962	0.1633
4.57	0.001	0.007	4.733e-05		0.0017558	0.003681		0.000266	0.002	2.688e-05		0.016041	0.002881		0.003	0.021	0.0005037		0.0695121	0.05302
4.629	0.001	0.012	1.98e-05		0.0058178	0.002762		0.0001957	0.0006908	1.84e-05		0.01246	0.006174		0.007	0.034	0.0004144		0.02993	0.05897
4.688	0.0006865	0.01	2.345e-05		0.0042552	0.002289		6.231e-05	0.001	1.512e-05		0.06839	0.03774		0.003	0.009	6.789e-05		0.02659	0.2104
4.746	0.0003877	0.005	1.079e-05		0.0019076	0.0007029		0.0006036	0.003	3.13e-05		0.15527	0.05131		1.999e-06	0.008	7.621e-06		0.0434	0.161
4.805	0.0002795	0.002	1.194e-05		0.00190823	0.001158		0.0005155	0.002	2.179e-05		0.034788	0.01281		0.002	0.011	2.048e-05		0.0527869	0.09956
4.863	0.0003664	0.001	2.979e-05		0.000926	0.001664		0.0001385	0.0007994	2.303e-05		0.006631	0.01996		0.003	0.004	6.999e-05		0.045665	0.2371
4.922	0.0001489	0.0006979	2.266e-05		0.000473982	0.0008406		0.0003431	0.0004956	8.462e-06		0.003744	0.0009799		0.0002321	0.0006125	1.293e-05		0.05602	0.3387
4.98	9.649e-05	0.0004571	1.4e-05		0.0008496	0.0008428		0.000266	7.19e-05	1.304e-06		0.006979	0.0143		0.001	0.003	1.885e-05		0.06255	0.1552
5.039	8.056e-05	0.0004402	1.396e-05		0.000575	0.001701		0.001	0.0009621	1.014e-05		0.12321	0.06069		0.005	0.005	8.471e-05		0.1517	0.6865
5.098	8.734e-06	9.109e-05	1.188e-05		0.0003178	0.0005516		0.0002897	0.0003493	1.511e-05		0.019372	0.02951		0.004	0.002	8.835e-05		0.10913	0.6156
5.156	7.095e-05	6.985e-05	1.735e-06		0.0005503	0.0007143		0.001	0.0006701	2.883e-05		0.09028	0.005397		0.0002806	0.0005333	6.981e-06		0.0184	0.3218
5.215	3.375e-05	6.788e-05	2.054e-06		0.0009047	0.002112		0.000622	0.0004019	3.212e-05		0.10117	0.002116		0.002	0.001	6.987e-05		0.08695	0.1722
5.273	6.061e-05	8.664e-06	8.546e-06		0.00151507	0.001552		0.002	0.0009095	9.371e-05		0.383	0.05298		0.007	0.002	0.0001437		0.16252	0.3758
5.332	0.0001259	5.869e-05	1.533e-05		0.0031278	0.000521		0.0006169	0.0002171	2.024e-05		0.1407	0.02843		0.003	0.0007313	6.001e-05		0.016629	0.1165
5.391	0.0001891	0.0001063	1.416e-05		0.0011711	0.001373		0.005	0.002	0.0001429		0.49484	0.1652		0.0007364	6.167e-05	3.08e-05		0.011144	0.004839
5.449	6.609e-05	0.0001198	5.406e-06		0.0011658	0.001725		0.022	0.01	0.0005136		2.6382	0.8793		0.004	0.000513	5.652e-05		0.0637	0.1612
5.508	3.584e-05	8.237e-05	6.392e-06		0.0001832	0.0009568		0.041	0.02	0.0008974		6	2		0.002	0.0001983	1.253e-05		0.10326	0.1028
5.566	3.133e-05	3.971e-05	4.264e-06		0.001909	0.0007332		0.058	0.029	0.001		7	3		0.003	0.0007175	7.349e-05		0.042647	0.3431
5.625	4.48e-05	0.0001784	1.37e-06		0.0011439	0.001804		0.037	0.02	0.0008516		4.9833	2		0.003	0.002	5.125e-05		0.0631805	0.388
5.684	4.314e-06	0.0002493	3.139e-06		0.0012712	0.0002135		0.016	0.004	0.0003012		2.7178	0.9963		0.004	0.002	0.0001887		0.056799	0.0826
5.742	4.672e-05	0.0001842	6.411e-06		0.00122907	0.00198		0.012	0.003	0.0002123		2.4027	0.8947		0.035	0.01	0.0009027		0.57791	2
5.801	7.583e-05	0.0005414	1.563e-05		0.0017448	0.0008524		0.003	6.66e-05	7.076e-05		1.1218	0.4159		0.026	0.006	0.0005422		0.61452	2
5.859	1.782e-05	9.506e-05	1.386e-06		0.0048556	0.0006002		0.011	0.004	0.0003142		2.5165	0.733		0.002	0.002	8.623e-06		0.07327	0.1568
5.918	2.057e-05	0.0002277	3.45e-07		0.0017597	0.002215		0.01	0.006	0.0004395		2.4786	0.6347		0.0007541	0.0005197	7.617e-05		0.018182	0.1842
5.977	0.0002184	0.0007865	5.305e-05		0.003198	0.007188		0.004	0.002	0.0001555		1.0877	0.2216		0.022	0.008	0.0006911		1.2824	3
6.035	0.0002827	0.002	0.0001106		0.007174	0.005934		0.0003708	0.0004256	1.795e-05		0.032804	0.03282		0.289	0.107	0.006		16	46
6.094	8.828e-05	0.001	2.824e-05		0.0015894	0.0005425		0.000203	5.671e-05	1.376e-05		0.12773	0.01985		0.281	0.119	0.005		15	50
6.152	1.119e-05	0.0007677	4.497e-05		0.0013563	0.0001314		0.001	0.0002622	2.172e-05		0.15194	0.09628		0.028	0.015	0.0005612		1.3354	6
6.211	8.956e-05	0.001	5.499e-05		0.0037361	0.0003331		0.001	0.000192	6.696e-05		0.19786	0.09986		0.009	0.008	0.0002148		0.5139	2
6.27	0.0001209	0.000897	3.423e-05		0.004854	9.337e-05		0.000231	6.323e-05	1.973e-05		0.11627	0.01787		0.006	0.001	9.644e-05		0.5364	2
6.328	4.546e-05	0.0004872	2.333e-05		0.0010514	0.0002905		0.0007034	0.0004074	4.246e-05		0.17945	0.06105		0.017	0.003	0.0001908		1.3202	3
6.387	7.194e-06	0.0001707	1.256e-05		0.0044	0.0009334		6.032e-06	0.0001706	4.737e-06		0.017009	0.0002832		0.011	0.003	0.0001496		1.0664	3
6.445	8.732e-06	8.339e-05	2.222e-06		0.0030215	0.0003878		0.0001771	0.0001249	2.039e-05		0.02623	0.009955		0.002	0.001	1.642e-05		0.3146	1
6.504	1.026e-05	1.712e-05	4.224e-06		0.00243202	0.001848		0.0002773	0.0003787	1.088e-05		0.0064553	0.02617		0.006	0.002	0.0001329		0.2853	0.7175
6.563	6.234e-05	1.304e-05	2.409e-06		0.0018114	0.002136		0.0003524	0.0002689	1.889e-05		0.0037538	0.02382		0.001	0.0007837	8.25e-06		0.26379	0.1274
6.621	4.799e-06	4.674e-05	4.593e-06		0.0007165	4.328e-06		3.59e-05	5.675e-05	2.901e-06		0.026011	0.001615		0.0004118	0.0005672	2.377e-05		0.09888	0.02017
6.68	6.433e-05	1.257e-05	1.349e-05		0.0010379	0.0007647		0.0001574	6.618e-05	8.941e-06		0.05678	0.008621		0.0001506	0.000198	2.526e-06		0.056487	0.1344
6.738	7.652e-05	2.495e-06	1.113e-05		0.0016398	0.0006479		5.84e-05	0.000146	1.47e-05		0.048837	0.005404		0.0006851	0.0004787	2.452e-05		0.081067	0.2555
6.797	1.867e-05	1.759e-05	1.169e-06		0.0015397	0.002786		0.0001783	0.0003857	3.221e-06		0.007023	0.02259		0.001	0.0002269	2.767e-05		0.1134	0.1909
6.855	0.0001387	3.213e-05	6.261e-06		0.006502	0.007733		0.0002606	0.0006934	1.559e-05		0.0080856	0.01939		0.0006157	2.563e-05	8.596e-06		0.20164	0.08271
6.914	0.0001696	3.419e-05	1.864e-05		0.007451	0.005865		5.727e-05	0.0003215	1.481e-05		0.021061	0.02182		4.567e-05	0.0003075	3.343e-06		0.19465	0.4727
6.973	8.228e-05	3.154e-05	1.497e-05		0.0018757	0.004321		0.0003273	0.0001421	6.144e-06		0.027496	0.03996		0.0006744	0.0003306	3.055e-05		0.04011	0.1162
7.031	3.57e-05	3.159e-05	3.814e-06		0.0010818	0.002235		1.795e-05	5.485e-05	5.984e-07		0.041545	0.006784		0.001	1.864e-05	3.769e-05		0.07801	0.2033
7.09	3.426e-05	0.0001103	2.124e-05		0.0011026	0.002318		0.0001151	7.619e-06	1.004e-05		0.022222	0.004192		0.000393	0.0002125	4.562e-06		0.05313	0.3236
7.148	9.473e-05	0.0001064	2.376e-05		0.0014528	0.002658		0.0002078	7.469e-05	3.5e-05		0.017543	0.0005273		0.000121	0.0004195	4.811e-07		0.006932	0.4113
7.207	6.484e-05	6.214e-06	5.659e-07		0.0011531	0.0005702		0.0001281	7.124e-05	7.613e-07		0.02826	0.01832		0.0001836	0.0009232	6.072e-06		0.026736	0.4045
7.266	1.832e-05	3.189e-05	6.543e-06		0.00427	3.779e-05		3.006e-05	0.0005132	4.605e-05		0.0036776	0.01509		4.022e-05	0.0003375	2.595e-05		0.06321	0.02367
7.324	3.369e-05	9.556e-05	6.868e-06		0.0055055	0.002701		0.0002046	0.0004016	3.549e-05		0.12591	0.06653		0.0001243	2.586e-05	3.757e-05		0.04614	0.4514
7.383	0.0001079	5.54e-05	3.67e-06		0.006663	0.001328		0.0001104	6.419e-05	1.702e-05		0.10087	0.06548		2.488e-05	0.0001378	1.473e-05		0.010425	0.2382
7.441	5.543e-05	0.0001769	5.5e-06		0.005725	0.001141		1.611e-05	0.0001674	2.146e-05		0.007219	0.0227		0.0003016	0.001	2.951e-06		0.0154566	0.1058
7.5	5.936e-05	0.0002056	5.242e-06		0.0028031	0.0005754		1.515e-06	4.806e-05	6.411e-06		0.05305	0.02754		0.0008135	0.001	1.417e-05		0.056846	0.176
7.559	2.257e-05	0.0002907	4.133e-05		0.01285	0.0007327		6.227e-05	4.479e-05	1.04e-05		0.037609	0.01955		0.0008169	0.002	3.889e-05		0.08454	0.1486
7.617	2.33e-05	0.0002507	4.703e-05		0.012234	0.003261		0.0001716	5.117e-05	2.018e-05		0.01715	0.02223		0.001	0.002	8.558e-05		0.11128	0.3667
7.676	5.234e-05	0.0001376	3.498e-05		0.0015196	0.005197		1.746e-05	1.804e-05	8.051e-07		0.0147822	0.01143		0.0006105	0.0004778	3.626e-05		0.04804	0.06918
7.734	3.968e-05	6.831e-05	1.66e-05		0.0009954	0.003887		8.468e-05	2.204e-05	3.276e-06		0.030902	0.0009078		0.0006621	0.0004016	2.216e-05		0.012524	0.1622
7.793	5.861e-06	0.0001253	1.078e-05		0.0025863	0.001567		0.0001461	0.0001764	2.038e-05		0.03194	0.02434		0.0002037	7.937e-05	1.979e-06		0.02593	0.05685
7.852	4.047e-05	0.0001854	8.306e-06		0.0020347	0.004322		0.0003393	0.0003379	3.998e-05		0.008441	0.02531		0.0006679	0.000637	3.862e-05		0.03601	0.007091
7.91	6.373e-05	0.0001275	1.932e-05		0.00508	0.008164		0.0001293	8.52e-05	1.28e-05		0.006607	0.01243		0.0005113	0.0003306	7.72e-05		0.0544	0.07412
7.969	1.353e-05	2.458e-05	6.189e-06		0.015775	0.004029		1.049e-05	1.361e-05	5.209e-06		0.04113	0.02297		1.508e-06	5.175e-07	4.048e-05		0.02578	0.003602
8.027	6.435e-05	6.91e-05	6.547e-06		0.017125	0.008357		1.667e-05	3.984e-05	2.865e-06		0.06747	0.02629		0.0005193	0.0002174	1.551e-05		0.07258	0.1406
8.086	7.229e-05	7.054e-06	1.435e-05		0.015054	0.01366		0.0002677	3.722e-05	4.849e-06		0.023475	0.04397		0.0007225	0.0002415	6.688e-05		0.03307	0.06233
8.145	2.866e-05	1.266e-05	6.045e-06		0.0257	0.006356		0.0002292	2.068e-05	1.109e-05		0.0047667	0.025		0.0001568	4.024e-05	4.554e-05		0.06042	0.04792
8.203	6.166e-05	1.49e-05	1.406e-05		0.0047896	0.01199		1.453e-05	1.69e-05	1.467e-06		0.011189	0.01924		0.0001189	0.0002212	4.887e-05		0.03373	0.1434
8.262	5.81e-05	3.391e-05	4.988e-06		0.01715	0.01175		1.021e-05	7.957e-05	1.909e-05		0.004652	0.004465		0.0004961	0.0006049	1.261e-05		0.0657	0.2584
8.32	0.0001655	6.852e-05	1.246e-05		0.03834	0.01014		9.027e-05	9.929e-05	2.713e-05		0.027763	0.01406		0.0003499	0.000751	2.614e-05		0.04297	0.08693
8.379	4.081e-05	2.288e-06	5.181e-06		0.04126	0.001563		3.846e-05	4.855e-06	1.204e-05		0.01844	0.009187		4.291e-05	0.0001222	9.742e-05		0.015855	0.1777
8.438	0.0004848	0.0001624	7.553e-05		0.0030605	0.03069		9.267e-05	2.086e-05	2.215e-06		0.000701577	0.01433		0.0001377	6.696e-05	4.966e-05		0.07541	0.4877
8.496	0.0001224	3.086e-05	4.083e-05		0.014502	0.01628		3.552e-05	1.865e-05	5.503e-06		0.002342	0.01112		0.0003108	8.709e-05	1.016e-06		0.08563	0.4415
8.555	0.0001711	6.676e-05	2.533e-05		0.014079	0.01025		7.143e-05	1.941e-05	9.972e-06		0.03619	0.01155		0.000522	0.0002888	1.693e-05		0.058461	0.4395
8.613	0.000684	0.0002042	2.915e-05		0.025964	0.03525		0.0001562	1.056e-05	6.458e-06		0.034583	0.02751		2.734e-05	0.0001999	3.238e-05		0.004447	0.1334
8.672	0.0004332	0.0001178	1.312e-05		0.03113	0.01637		1.539e-05	1.646e-06	3.754e-06		0.0022426	0.00538		0.0001315	8.436e-05	1.442e-05		0.03822	0.01258
8.73	0.0004101	9.396e-05	3.326e-05		0.05628	0.01281		9.139e-05	2.116e-05	7.651e-06		0.009938	0.01326		0.0002412	0.000171	1.06e-05		0.05706	0.0155
8.789	0.000345	6.984e-05	3.428e-05		0.06305	0.007434		0.0001103	4.605e-05	5.009e-06		0.0051873	0.003239		0.0002343	0.0002888	1.059e-05		0.060192	0.01374
8.848	4.918e-05	1.498e-05	6.843e-06		0.008614	0.001912		6.532e-06	1.622e-05	3.538e-07		0.02842	0.009641		0.0001243	0.0003422	1.493e-06		0.008136	0.01244
8.906	4.636e-06	2.971e-07	1.945e-06		0.022377	8.61e-05		9.776e-05	1.779e-06	3.654e-06		0.00953	0.02679		8.798e-05	0.0003247	4.132e-06		0.06038	0.07969
8.965	1.149e-05	8.515e-07	6.071e-06		0.0057637	0.008433		0.0002459	3.335e-05	1.228e-05		0.05583	0.06884		0.0002645	0.0003647	3.141e-05		0.11258	0.1443
9.023	6.687e-06	1.244e-05	1.599e-06		0.00439	0.009009		9.901e-05	2.885e-05	6.043e-06		0.08565	0.0362		0.0007398	0.0002383	5.816e-05		0.06502	0.04757
9.082	0.0001203	5.682e-05	4.443e-06		0.02962	0.009085		2.828e-05	8.307e-06	2.136e-06		0.009772	0.006408		0.0005873	0.0002654	2.596e-05		0.025763	0.001244
9.141	0.0003583	9.162e-05	3.703e-06		0.03564	0.01901		2.403e-05	8.604e-06	4.517e-06		0.06198	0.004199		0.0001371	0.0005974	4.594e-05		0.022904	0.0129
9.199	0.0001567	4.258e-05	1.377e-06		0.012583	0.01717		3.692e-05	6.23e-06	6.045e-06		0.0472	0.01625		0.0003598	0.0004407	7.195e-05		0.026562	0.06362
9.258	9.864e-06	2.178e-05	2.957e-06		0.006694	0.003571		2.768e-05	2.578e-05	2.874e-06		0.03835	0.0257		0.0006858	0.0001703	4.274e-05		0.02701	0.1596
9.316	2.98e-05	2.001e-05	3.49e-06		0.006697	0.0009741		5.753e-05	5.043e-05	9.389e-07		0.021222	0.02702		0.0007408	0.0001002	4.045e-05		0.06334	0.186
9.375	6.997e-05	5.363e-06	3.183e-06		0.0017609	0.005589		5.799e-05	1.354e-05	2.533e-06		0.022658	0.003423		0.0002609	5.521e-05	2.393e-05		0.10115	0.03047
9.434	4.191e-05	1.329e-05	8.209e-09		0.003788	0.006218		2.12e-05	1.358e-05	6.388e-07		0.033129	0.003718		0.0001209	8.889e-05	1.709e-05		0.021571	0.002855
9.492	2.425e-05	1.08e-05	2.884e-08		0.008869	0.009599		1.602e-05	4.423e-05	2.747e-06		0.012366	0.001811		0.0001035	3.561e-06	1.271e-05		0.02789	0.08151
9.551	3.633e-05	7.352e-06	2.006e-06		0.014482	0.01257		3.295e-05	2.965e-05	6.965e-07		0.003954	0.0177		0.0001142	0.0001825	1.859e-06		0.04045	0.1816
9.609	1.712e-05	8.415e-06	1.886e-06		0.013821	0.004748		6.81e-06	6.248e-05	3.956e-06		0.0008472	0.0001766		0.0002603	0.0003086	6.268e-06		0.03779	0.02343
9.668	8.681e-06	3.116e-06	1.748e-06		0.004656	0.005644		1.344e-05	1.689e-05	1.039e-05		0.012108	0.02638		0.0001604	0.0001232	2.541e-05		0.06366	0.01727
9.727	6.965e-05	4.112e-05	1.254e-05		0.004789	0.02495		1.564e-05	8.68e-06	2.002e-06		0.027764	0.02815		0.0001003	5.702e-05	5.211e-05		0.037701	0.01083
9.785	3.525e-05	1.868e-05	5.131e-06		0.003938	0.02426		2.574e-05	3.658e-06	6.726e-06		0.07781	0.04186		0.0001935	4.964e-05	4.714e-05		0.005578	0.02059
9.844	1.066e-05	1.061e-05	6.922e-07		0.003051	0.00967		3.85e-05	3.656e-06	8.145e-06		0.0458	0.02805		0.0005063	5.19e-05	1.645e-05		0.04218	0.1062
9.902	5.098e-05	1.81e-06	8.11e-06		0.0009703	0.002425		3.535e-05	9.676e-06	4.514e-06		0.008498	0.003168		1.236e-05	0.0001782	1.596e-05		0.05994	0.1791
9.961	5.064e-05	4.498e-06	8.51e-06		0.0026519	0.006997		9.491e-05	2.825e-05	1.509e-06		0.011247	0.003114		0.0002683	0.0001107	2.706e-05		0.04291	0.04309
10.02	4.443e-06	4.087e-06	1.807e-06		0.00031141	0.002794		0.0001012	3.703e-05	7.415e-06		0.00308	0.007123		0.0004312	1.033e-06	2.217e-05		0.041143	0.2726
10.078	1.75e-05	7.652e-07	5.185e-06		0.007994	0.007864		4.08e-05	1.057e-05	9.247e-06		0.0017926	0.01059		0.0005689	0.0001177	2.526e-05		0.08401	0.436
10.137	4.484e-06	2.519e-06	2.646e-06		0.002901	0.0001668		2.092e-06	6.981e-06	1.304e-06		0.012325	0.0006275		0.0001704	0.0002785	3.888e-06		0.03859	0.04667
10.195	8.904e-06	3.875e-07	6.828e-06		0.0005754	0.003866		8.818e-06	5.032e-06	1.143e-06		0.05353	0.002652		0.0005307	0.0002943	4.277e-05		0.012651	0.1007
10.254	1.202e-05	1.436e-06	3.704e-06		0.0009669	0.001926		7.203e-06	6.282e-07	7.141e-07		0.013445	0.006538		0.0006795	5.481e-05	5.099e-05		0.067626	0.3352
10.313	1.055e-05	1.068e-06	8.246e-06		0.0020369	0.0002843		1.272e-05	5.39e-06	1.123e-06		0.003972	0.01065		0.0001397	1.972e-05	1.709e-05		0.104821	0.1205
10.371	5.591e-06	2.04e-06	6.373e-06		0.002152	0.0001247		6.063e-06	1.154e-05	2.359e-06		0.0022967	0.005194		0.0002526	7.144e-05	2.99e-05		0.09152	0.05471
10.43	1.252e-05	4.257e-07	2.113e-06		0.0025062	0.002191		8.431e-06	7.81e-06	7.201e-06		0.020829	0.002763		0.0003701	3.671e-05	2.717e-05		0.06948	0.03997
10.488	1.08e-05	4.54e-06	7.666e-08		0.0029167	0.003933		9.087e-06	9.837e-07	6.553e-06		0.031706	0.002336		0.0001982	4.673e-05	1.855e-05		0.06966	0.04924
10.547	1.352e-05	1.232e-05	6.527e-07		0.004946	0.00352		4.519e-05	1.5e-05	8.873e-06		0.04155	0.01187		0.0002649	0.0001154	3.341e-06		0.061805	0.3715
10.605	6.231e-06	8.439e-06	2.748e-07		0.0023051	0.001712		5.986e-05	2.346e-05	8.762e-06		0.046176	0.02762		9.255e-05	0.0002014	4.505e-06		0.0289	0.4499
10.664	1.259e-06	2.62e-06	2.065e-06		0.003873	0.002393		6.814e-06	2.617e-06	5.91e-07		0.0098305	0.01808		0.0002122	0.000381	4.093e-05		0.00804	0.01474
10.723	1.452e-05	8.337e-06	3.654e-06		0.006919	0.00744		5.385e-06	5.248e-06	3.196e-08		0.011357	0.009654		0.0002526	0.000243	4.906e-05		0.006563	0.02671
10.781	2.045e-05	7.572e-06	3.309e-06		0.003842	0.00238		9.504e-06	7.098e-06	2.658e-06		0.0023208	0.001962		0.0004789	0.0003183	2.358e-05		0.0257691	0.1592
10.84	1.291e-05	2.109e-06	1.507e-06		0.00084159	0.0005882		1.822e-05	1.146e-05	8.334e-06		0.010964	0.004735		0.0008686	0.0001568	3.395e-05		0.006534	0.2934
10.898	1.76e-05	4.114e-06	2.204e-06		0.0027962	0.0005403		1.025e-06	1.196e-06	8.906e-06		0.013578	0.001412		0.0003914	6.409e-06	1.968e-05		0.03016	0.02402
10.957	2.142e-05	7.198e-06	5.657e-06		0.0040851	0.001016		0.0001398	2.549e-05	2.779e-05		0.15494	0.05397		3.458e-05	5.661e-05	8.968e-06		0.123991	0.2038
11.016	1.555e-05	5.673e-06	7.881e-06		0.005127	0.0004025		0.0002741	4.173e-05	3.566e-05		0.5292	0.06018		8.621e-05	7.634e-05	1.971e-05		0.11956	0.3077
11.074	4.058e-06	2.224e-06	2.809e-06		0.00851	0.00159		0.0001773	1.317e-05	2.006e-05		0.5416	0.01447		0.0002074	7.863e-05	2.403e-05		0.134767	0.4254
11.133	6.249e-06	3.334e-06	2.242e-06		0.003596	0.001288		0.0001105	1.237e-05	5.81e-06		0.36086	0.01074		0.0001493	0.000257	7.867e-06		0.25422	0.6243
11.191	1.114e-05	9.065e-06	3.321e-06		0.001411	0.00146		3.772e-05	1.714e-05	7.528e-07		0.10628	0.002435		0.0004301	0.0001699	1.435e-05		0.061931	0.2795
11.25	2.152e-06	2.811e-06	1.548e-06		0.0025407	0.002139		1.551e-05	1.66e-05	1.093e-06		0.03369	0.002223		0.0005307	1.525e-05	4.705e-05		0.15938	0.08458
11.309	5.191e-07	4.669e-07	2.133e-06		0.0018329	0.005277		3.448e-05	1.281e-05	1.325e-06		0.020551	1.917e-05		0.0003022	0.0002849	8.412e-06		0.07094	0.1758
11.367	1.703e-05	3.873e-06	4.943e-07		0.00096713	0.005648		2.099e-05	2.608e-07	2.53e-06		0.0019972	0.009372		0.001	0.0004449	1.18e-05		0.079983	0.4463
11.426	1.903e-05	3.055e-06	2.682e-06		0.0027123	0.006823		3.104e-05	1.298e-05	6.432e-06		0.04468	0.01706		0.0002703	8.277e-05	8.839e-06		0.024653	0.08983
11.484	1.363e-06	6.286e-06	7.874e-07		0.006896	0.00068		5.417e-05	1.375e-05	8.3e-06		0.16267	0.0295		0.0009326	0.0004722	1.534e-05		0.04974	0.3986
11.543	2.519e-05	1.014e-05	5.712e-06		0.001336	0.008823		5.067e-05	1.57e-05	8.093e-06		0.414	0.02577		0.002	0.0005477	2.627e-05		0.14633	0.2051
11.602	1.794e-05	3.575e-06	4.272e-06		0.002231	0.005612		4.814e-05	8.825e-06	3.991e-06		0.26868	0.009856		0.001	0.0002874	3.709e-05		0.07939	0.1678
11.66	1.437e-06	3.636e-07	8.79e-07		0.0024475	0.004712		1.689e-05	2.293e-06	7.606e-08		0.058942	0.01088		0.002	0.0001567	0.0001292		0.04453	0.3562
11.719	3.96e-06	8.34e-07	3.197e-06		0.011827	0.004984		4.572e-06	2.012e-06	2.338e-07		0.008307	0.007706		0.0006789	1.866e-05	3.986e-05		0.045452	0.05927
11.777	5.354e-06	2.088e-06	2.853e-06		0.0046534	0.001373		5.375e-06	4e-06	5.82e-07		0.003875	0.0009819		0.003	0.0008657	6.058e-05		0.08068	1
11.836	1.211e-05	1.93e-06	2.428e-06		0.003601	0.0009651		1.499e-06	1.813e-06	2.707e-06		0.006981	3.945e-05		0.009	0.002	0.0002264		0.319387	3
11.895	5.779e-06	2.252e-06	5.833e-06		0.006653	0.0006847		2.357e-05	5.174e-06	8.172e-06		0.007306	0.007976		0.003	0.0005668	8.211e-05		0.216833	1
11.953	6.409e-06	6.762e-07	7.123e-06		0.0008114	0.001015		5.332e-06	2.019e-06	9.055e-06		0.018665	0.0006562		0.000473	5.426e-05	2.483e-06		0.061235	0.1401
12.012	1.632e-05	2.476e-06	3.891e-06		0.016289	0.004516		5.59e-06	2.067e-07	3.055e-06		0.026006	0.002432		0.0001666	8.249e-06	5.453e-06		0.0992725	0.07863
12.07	1.967e-05	1.52e-05	2.875e-06		0.015257	0.01237		9.339e-06	2.247e-06	1.173e-06		0.04464	0.004291		0.004	0.000612	0.0001751		0.45918	2
12.129	1.759e-05	1.317e-05	1.712e-06		0.005933	0.01411		9.979e-07	1.483e-06	1.277e-06		0.036055	3.272e-05		0.011	0.002	0.0003373		1.00358	7
12.188	2.883e-05	1.16e-05	2.909e-06		0.0015262	0.01154		4.363e-06	5.171e-07	2.484e-06		0.002775	0.005146		0.003	0.0007144	7.895e-05		0.27143	2
12.246	3.148e-05	1.29e-05	3.217e-06		0.0005454	0.007601		6.581e-06	1.924e-06	2.122e-06		0.0010363	0.003904		0.001	0.000398	3.948e-05		0.132496	0.3183
12.305	4.243e-05	1.413e-05	2.011e-06		0.0004487	0.009127		8.839e-06	6.265e-06	7.064e-06		0.007697	0.00524		0.0005787	0.0002518	4.23e-06		0.04636	0.1542
12.363	1.551e-05	5.182e-06	1.05e-06		0.0017464	0.003301		1.405e-06	7.144e-06	7.74e-06		0.0284	0.001148		0.002	0.0006945	2.791e-05		0.12263	0.8385
12.422	8.406e-06	6.088e-07	1.288e-06		0.002747	0.0002461		1.118e-05	6.723e-06	1.211e-05		0.021683	0.007401		0.004	0.0007652	8.161e-05		0.25544	1
12.48	4.117e-06	2.619e-06	5.121e-06		0.0002595	0.003973		8.59e-06	2.015e-06	1.719e-05		0.01627	0.01663		0.001	8.432e-05	2.551e-05		0.041947	0.1841
12.539	5.645e-07	4.185e-06	5.103e-06		0.0004788	0.0009212		7.366e-06	1.13e-06	6.45e-06		0.01335	0.009901		0.001	0.0003133	1.734e-05		0.14954	0.2464
12.598	4.816e-06	1.609e-06	1.918e-06		0.0007637	0.0007442		1.462e-05	1.592e-06	1.237e-06		0.0416	0.008331		0.004	0.000628	9.848e-05		0.27752	0.5779
12.656	3.182e-06	2.469e-06	7.587e-06		0.003445	0.0007962		4.79e-06	2.09e-06	2.848e-06		0.03025	0.01118		0.0009532	5.875e-05	5.064e-05		0.009702	0.02025
12.715	6.482e-07	1.572e-05	3.701e-06		0.007607	0.001231		2.605e-06	3.333e-06	4.016e-06		0.01746	0.00604		9.908e-05	6.658e-05	3.001e-05		0.033385	0.08617
12.773	1.124e-05	1.279e-05	4.691e-06		0.0020894	0.0002589		1.193e-06	6.023e-06	1.757e-06		0.010454	0.002002		0.0003442	4.072e-05	2.288e-05		0.031018	0.06025
12.832	6.59e-06	3.451e-06	6.49e-06		0.0022007	0.002144		8.926e-06	2.43e-06	6.761e-06		0.0023235	0.000903		0.0005261	8.985e-05	1.617e-05		0.02122	0.07036
12.891	3.979e-06	7.448e-06	8.42e-07		0.006082	0.002083		1.589e-05	6.026e-07	7.142e-06		0.015039	0.004109		0.0001964	6.032e-05	2.287e-05		0.009281	0.06437
12.949	1.158e-05	4.093e-06	6.145e-06		0.0017271	0.00219		1.272e-05	3.622e-08	3.635e-06		0.016594	0.006529		0.0001683	2.635e-05	1.84e-05		0.0070861	0.005428
13.008	1.597e-06	1.289e-06	4.576e-06		0.0021017	0.004139		3.872e-06	8.443e-07	3.912e-06		0.0046957	0.006053		0.0001156	5.083e-05	9.164e-06		0.025585	0.01054
13.066	4.614e-06	5.474e-07	9.822e-07		0.002935	0.0004556		4.176e-06	1.075e-06	3.022e-06		0.013868	0.0007469		0.0001316	0.0001142	4.841e-06		0.027254	0.03728
13.125	5.353e-07	5.941e-06	4.381e-06		0.001937	0.001323		1.499e-06	1.054e-05	1.06e-05		0.024731	0.0001208		0.0004509	9.092e-05	6.527e-06		0.050891	0.09697
13.184	1.262e-06	7.169e-06	6.037e-06		0.006176	0.0007071		6.742e-06	4.654e-06	9.609e-06		0.013194	0.002466		0.0002695	7.659e-06	3.349e-06		0.058064	0.172
13.242	5.765e-07	3.043e-06	2.146e-06		0.007237	2.749e-05		3.513e-05	2.284e-06	3.976e-06		0.0030612	0.008841		0.0001866	5.658e-06	4.274e-06		0.043687	0.2248
13.301	6.465e-08	8.703e-07	3.377e-07		0.003955	0.001252		4.417e-05	6.77e-06	3.507e-06		0.00725	0.01054		0.0003527	4.713e-05	4.147e-05		0.016602	0.138
13.359	1.042e-06	2.992e-07	8.69e-07		0.0021641	0.004079		3.091e-05	7.49e-06	6.309e-07		0.012973	0.01608		0.0002456	0.0001143	4.892e-05		0.011004	0.01563
13.418	3.103e-07	7.585e-07	5.137e-06		0.0006879	0.0008999		6.332e-05	1.773e-05	8.1e-06		0.03037	0.02505		0.0001863	7.709e-05	2.837e-06		0.036344	0.09907
13.477	5.577e-07	5.81e-06	3.255e-06		0.00109209	0.0004192		6.131e-05	1.644e-05	6.875e-06		0.06016	0.01212		0.0002231	9.81e-05	1.653e-05		0.0310691	0.1205
13.535	1.062e-05	4.985e-06	5.274e-06		0.004591	0.001089		1.452e-05	6.749e-06	1.318e-06		0.06237	0.001546		0.0001031	0.0001093	1.569e-05		0.021796	0.11
13.594	1.614e-06	8.717e-07	5.742e-06		0.005235	0.001998		5.866e-06	6.359e-07	6.235e-06		0.05451	0.002063		0.000119	4.055e-05	6.982e-07		0.05848	0.2723
13.652	1.141e-05	8.823e-06	1.199e-06		0.004594	0.01045		9.85e-06	1.898e-06	4.789e-07		0.026628	0.00445		0.0002132	1.834e-05	1.952e-05		0.121011	0.1403
13.711	1.863e-05	1.024e-05	6.37e-06		0.0055	0.005485		4.629e-06	4.77e-06	3.329e-07		0.0018026	0.004055		0.0002053	4.892e-05	4.914e-05		0.051359	0.005664
13.77	1.652e-06	1.075e-05	5.722e-06		0.0023939	0.001466		6.904e-07	7.758e-06	8.951e-07		0.004301	0.00463		0.0001687	0.0001202	3.141e-05		0.03336	0.006917
13.828	3.707e-06	6.85e-06	1.193e-06		0.004814	0.001806		9.014e-06	6.541e-06	5.174e-06		0.004367	0.0005114		0.0002736	0.0002009	1.08e-05		0.05729	0.005613
13.887	1.389e-05	1.529e-06	4.391e-06		0.0018888	0.002638		5.045e-07	7.139e-07	5.116e-06		0.006306	0.002849		0.000187	0.0001498	6.765e-06		0.0350218	0.03624
13.945	8.848e-06	8.316e-07	2.547e-06		0.0019316	0.0002827		2.696e-07	2.211e-06	1.976e-06		0.009941	0.004		9.092e-05	9.782e-05	3.247e-06		0.00898909	0.0337
14.004	1.061e-06	4.504e-07	4.065e-07		0.0018933	0.001287		1.192e-05	1.055e-06	3.148e-06		0.007415	0.003488		0.0002698	2.467e-05	2.684e-05		0.0081424	0.06801
14.063	3.158e-06	4.271e-06	4.075e-06		0.0009304	0.001651		1.531e-06	5.214e-07	6.705e-06		0.0032614	0.0004421		0.0003345	4.086e-05	3.388e-05		0.0207384	0.01996
14.121	7.301e-06	6.403e-06	7.522e-06		0.00061313	0.002704		7.642e-06	1.577e-07	1.291e-05		0.002074	0.001125		0.0001907	0.0001037	2.131e-05		0.016786	0.01931
14.18	6.099e-06	6.605e-07	1.725e-06		0.000543	0.002875		1.253e-05	3.604e-07	5.807e-06		0.0011226	0.002586		0.0002179	0.0001119	5.711e-06		0.038962	0.1305
14.238	5.28e-06	8.918e-07	4.7e-06		0.000583306	0.0002333		5.538e-06	1.185e-06	4.412e-07		0.0015941	0.001521		0.0002993	7.214e-05	3.799e-05		0.05403	0.2012
14.297	7.71e-06	1.119e-07	5.586e-06		0.00116454	0.001564		2.442e-07	1.696e-07	1.213e-06		0.00103732	0.0004871		0.0003149	3.619e-05	3.924e-05		0.0090097	0.06812
14.355	4.954e-06	1.164e-06	5.169e-07		0.00047857	0.0009906		1.187e-06	2.856e-06	7.363e-07		0.004062	0.005367		0.0004919	4.504e-05	1.836e-05		0.007774	0.04139
14.414	1.793e-06	1.021e-06	2.025e-07		0.0018533	0.004904		9.914e-06	5.293e-06	3.447e-08		0.0047586	0.006895		0.0004061	9.198e-05	1.31e-05		0.011305	0.04731
14.473	2.525e-06	2.67e-06	6.477e-07		0.0006444	0.002972		3.286e-05	4.565e-06	2.079e-06		0.0054459	0.00678		0.0001416	0.0001287	1.012e-05		0.0007286	0.0289
14.531	1.231e-06	2.15e-06	1.715e-06		0.001563	0.002034		2.722e-05	9.061e-07	2.278e-06		0.009196	0.001823		4.958e-05	0.0001339	6.625e-06		0.0218	0.01578
14.59	3.216e-06	1.923e-06	4.978e-06		0.006599	0.006655		3.676e-06	3.403e-06	4.781e-06		0.018639	0.0057		0.0001374	9.284e-05	7.266e-06		0.016556	0.05769
14.648	3.235e-07	1.584e-05	4.006e-07		0.006129	0.001536		8.064e-06	7.31e-06	1.227e-05		0.0122	0.00172		0.0001972	8.783e-05	2.879e-05		0.0120964	0.06948
14.707	2.318e-06	1.339e-05	6.711e-06		0.0017457	0.0001629		1.19e-06	4.188e-06	3.15e-06		0.012842	0.003559		0.0002413	4.703e-05	3.169e-05		0.01764	0.01303
14.766	1.046e-06	1.713e-06	2.87e-06		0.00039311	0.001078		1.729e-06	1.45e-06	1.62e-06		0.015798	0.002362		0.000276	2.072e-05	2.734e-05		0.057077	0.01094
14.824	2.172e-06	5.203e-07	3.753e-06		0.0011065	0.0003074		3.609e-06	3.518e-06	7.347e-07		0.0011015	0.00315		0.0001119	5.711e-05	1.361e-05		0.03071	0.03412
14.883	2.878e-06	1.854e-06	3.839e-06		0.000926	0.0003498		1.164e-06	7.221e-06	1.161e-06		0.0025424	0.0008814		3.64e-05	3.633e-05	9.052e-06		0.010492	0.001597
14.941	2.075e-05	5.01e-06	0.0004315		0.0012939	0.002611		3.013e-05	1.209e-05	0.0002601		0.0021223	0.0002761		0.0003777	1.993e-05	0.0002252		0.028035	0.06086
15	6.627e-05	1.294e-05	0.002		0.0016709	0.004711		0.0001087	2.496e-05	0.001		0.013882	6.662e-05		0.001	2.012e-06	0.0008803		0.031031	0.09232
BL = baseline, HMA = horizontal motion artifact, VMA = vertical motion artifact.
