# Supplementary material for: iPhone 4s Photoplethysmography: Which Light Color Yields the Most Accurate Heart Rate and Normalized Pulse Volume Using the iPhysioMeter Application in the Presence of Motion Artifact?
Source: PLoS One. 2014 Mar 11;9(3):e91205. doi: 10.1371/journal.pone.0091205 (PMC3949790; doi:10.1371/journal.pone.0091205)
Supplement: Table S6 — Individual data of Figure 7 . (XLSX) [file pone.0091205.s006.xlsx]

## Sheet: Sheet1
Table S6. Individual data of Figure 7.
	BL				HMA				VMA
Participant No.	Red PPG	Green PPG	Blue PPG		Red PPG	Green PPG	Blue PPG		Red PPG	Green PPG	Blue PPG
1	28.6595	32.4969	33.0608		5.11671	11.3272	14.5895		11.9302	17.7269	19.894
2	33.5617	39.4573	37.7263		22.4314	29.1163	26.6801		20.2643	32.2613	32.3269
3	37.3333	41.0471	39.9083		22.7083	32.8091	32.1663		13.2287	33.1423	26.5947
4	27.607	27.3395	31.5278		24.1916	26.087	32.2891		26.1173	27.5366	33.5948
5	23.6173	28.1325	27.3225		9.96597	17.5719	14.3137		5.70559	12.1636	10.6998
6	34.6819	32.1148	24.4333		26.9883	25.9728	19.4894		21.4074	25.076	21.8941
7	29.6367	29.2615	26.541		15.4996	21.2313	15.2627		10.5341	17.2319	14.8438
8	26.1976	26.6701	24.1238		13.913	18.0192	13.619		10.1027	15.5684	14.3099
9	23.6232	26.1093	28.3777		3.66688	15.5995	18.2068		3.55305	13.7649	15.2842
10	32.9266	30.946	33.5515		27.8295	26.409	35.2152		25.2	28.0694	27.6377
11	24.7751	25.7573	32.4006		19.8418	23.5003	26.1564		15.3462	23.8601	22.7265
12	27.5871	26.9717	27.8581		20.9988	22.433	25.7089		14.2672	21.8497	20.4207
Mean	29.1839	30.5253	30.5693		17.7627	22.5064	22.8081		14.8047	22.3543	21.6856
SD	4.52863	5.08363	5.00844		8.13622	6.10281	7.85828		7.2017	7.10509	7.28266
BL = baseline, HMA = horizontal motion artifact, VMA = vertical motion artifact.
unit = dB.
