# Supplementary material for: iPhone 4s Photoplethysmography: Which Light Color Yields the Most Accurate Heart Rate and Normalized Pulse Volume Using the iPhysioMeter Application in the Presence of Motion Artifact?
Source: PLoS One. 2014 Mar 11;9(3):e91205. doi: 10.1371/journal.pone.0091205 (PMC3949790; doi:10.1371/journal.pone.0091205)
Supplement: Table S7 — Individual data of SDNN during BL. (XLSX) [file pone.0091205.s007.xlsx]

## Sheet: Sheet1
Table S7. Individual data of SDNN.
Participant No.	ECG	Red PPG	Green PPG	Blue PPG
1	28.6024	43.4245	32.666	43.247
2	61.5047	70.492	67.2067	79.8615
3	31.0712	41.043	40.68	35.7852
4	64.8747	56.1723	61.1253	61.7733
5	24.5911	28.9108	31.6212	31.942
6	24.7687	26.5673	29.3165	30.141
7	31.0294	33.8847	35.4195	43.2697
8	28.5049	35.8828	37.4865	32.934
9	28.1206	37.1773	31.6147	38.9402
10	58.3102	63.257	62.5215	66.7952
11	23.5651	27.3855	28.808	31.9355
12	30.9654	38.623	35.67	41.081
Mean	36.3257	41.9017	41.178	44.8088
SD	15.4889	14.233	14.0041	16.0167
